# Supplementary material for: Single-cell transcriptomics reveals multi-step adaptations to endocrine therapy
Source: Nat Commun. 2019 Sep 2;10:3840. doi: 10.1038/s41467-019-11721-9 (PMC6718416; doi:10.1038/s41467-019-11721-9)
Supplement: Supplementary file 3 — Supplementary Data 1 [file 41467_2019_11721_MOESM3_ESM.xlsx]

## Sheet: CD44H>LTED
			Fraction Cells w/Expression
Gene	FDR	AUC	CD44H	LTED
CYBA	0	0.988358	0.99	0.159
APRT	0	0.949716	1	0.989
ACTB	0	0.943275	1	0.993
RANBP1	0	0.941219	0.997	0.82
PTMA	0	0.933396	1	0.999
HMGB1	0	0.929357	1	0.976
HSP90AA1	0	0.917704	1	0.967
CLIC3	0	0.911253	0.888	0.129
HMGB2	0	0.905535	0.94	0.394
SNRPE	0	0.902671	1	0.993
RHOD	0	0.900017	0.976	0.636
HSPE1	0	0.891541	0.999	0.93
IFITM3	0	0.890003	0.971	0.586
TRAPPC2L	0	0.888163	0.985	0.775
CALM2	0	0.885795	0.997	0.898
PHB	0	0.882811	0.997	0.935
KRT18	0	0.880025	1	0.999
MOCS2	0	0.872027	0.944	0.568
CD9	0	0.863733	0.872	0.337
SNRPF	0	0.862133	0.995	0.84
NDUFB2	0	0.862003	0.998	0.922
TPI1	0	0.861185	0.996	0.968
GAPDH	0	0.860395	1	1
ADIRF	0	0.859603	0.832	0.186
GAL	0	0.859256	0.842	0.226
PPIA	0	0.856368	1	1
POMP	0	0.854381	0.999	0.976
FABP5	0	0.854323	0.914	0.44
SRI	0	0.8535	0.825	0.191
NME1	0	0.853259	0.998	0.971
TUBB4B	0	0.851974	0.935	0.579
MARCKSL1	0	0.849206	0.993	0.83
PFN1	0	0.845435	1	0.998
SSBP1	0	0.843198	0.924	0.61
CAPZA2	0	0.842707	0.857	0.263
TUBA1B	0	0.841655	0.995	0.94
UBE2T	0	0.840697	0.89	0.428
ATP5G3	0	0.837616	0.995	0.968
LY6E	0	0.83658	0.991	0.896
KRT8	0	0.834606	1	0.996
POLR2F	0	0.834058	0.964	0.624
ATP5J2	0	0.829567	0.986	0.879
TIMP1	0	0.828054	0.73	0.089
PSMA7	0	0.824983	0.999	0.99
CD47	0	0.824746	0.917	0.507
LDHA	0	0.824041	0.972	0.826
FIS1	0	0.823886	0.982	0.763
SHFM1	0	0.823389	0.981	0.743
POLD2	0	0.822422	0.958	0.636
C1QBP	0	0.820084	0.975	0.834
EBNA1BP2	0	0.81998	0.926	0.564
RPS24	0	0.819438	1	1
TXN	0	0.819417	0.999	0.989
PSMA4	0	0.81911	0.957	0.861
TUBB	0	0.817683	0.993	0.91
SRSF2	0	0.816957	0.983	0.778
MCM7	0	0.815834	0.758	0.194
NUCKS1	0	0.81522	0.999	0.99
COX4I1	0	0.814603	1	1
HSP90AB1	0	0.814282	0.99	0.958
ATP5A1	0	0.814177	0.95	0.765
HNRNPAB	0	0.813095	0.977	0.781
PSMG1	0	0.810888	0.859	0.397
SUMO2	0	0.810873	1	0.994
CCT5	0	0.810244	0.933	0.72
ZWINT	0	0.810025	0.81	0.257
MDH2	0	0.809298	0.95	0.738
NHP2	0	0.808203	1	0.999
HSP90B1	0	0.807601	0.891	0.509
RNASEH2C	0	0.806888	0.946	0.611
DNAJA1	0	0.805468	0.877	0.463
IL24	0	0.803592	0.612	0.006
PRMT1	0	0.803171	0.906	0.631
IL20	0	0.802162	0.758	0.178
GSTM3	0	0.800876	0.955	0.744
KPNA2	0	0.800098	0.878	0.455
SKP1	0	0.799763	0.972	0.902
ARPC1B	0	0.799456	0.958	0.685
TRIP6	0	0.798744	0.601	0.004
SCCPDH	0	0.797796	0.837	0.328
LGALS3BP	0	0.797161	0.667	0.091
VDAC1	0	0.796722	0.97	0.745
PPP4C	0	0.796456	0.96	0.721
RPL8	1.20051e-304	0.796301	1	1
PDZK1	0	0.794451	0.65	0.069
ERH	0	0.794053	0.995	0.95
CCT2	0	0.793172	0.906	0.632
PSMD6	0	0.792491	0.996	0.992
EBPL	0	0.792461	0.879	0.433
NASP	0	0.792021	0.786	0.289
UBE2C	0	0.791756	0.846	0.365
SPCS2	0	0.791372	0.933	0.694
POLR2J	0	0.791252	0.98	0.793
COX5B	4.22115e-307	0.790625	0.998	0.976
ANP32E	0	0.789945	0.782	0.254
ATP5B	0	0.789847	0.953	0.84
CCNB1	0	0.788776	0.744	0.211
YWHAQ	1.29502e-306	0.788524	0.971	0.764
MRPL51	1.49895e-300	0.787584	0.991	0.901
RAC1	3.82401e-298	0.787577	0.999	0.989
SDHA	0	0.787381	0.753	0.248
SEPT11	0	0.787258	0.838	0.363
MAD2L1	0	0.786806	0.759	0.258
PA2G4	1.07882e-306	0.786425	0.957	0.742
DNAJC15	0	0.785467	0.921	0.585
CDK1	0	0.784037	0.678	0.154
SRSF7	1.53887e-291	0.784017	0.96	0.743
ARF5	0	0.783895	0.816	0.314
SEC61G	7.06171e-244	0.783842	0.994	0.946
ATP5D	1.34815e-300	0.782858	1	0.988
PPA1	1.17534e-288	0.782534	0.977	0.891
HDAC2	0	0.782319	0.815	0.344
H2AFV	2.53262e-245	0.782067	0.993	0.931
PSME2	6.27768e-294	0.781633	0.877	0.593
ARPC1A	6.60653e-300	0.780284	0.954	0.687
RRM2	0	0.779294	0.787	0.275
SLC25A4	0	0.778412	0.742	0.226
PRELID1	2.62982e-250	0.7784	1	0.995
STOML2	4.39622e-288	0.777925	0.985	0.845
CA12	0	0.77784	0.618	0.066
PPP1CA	3.55128e-277	0.776916	0.986	0.894
KIAA0101	0	0.776407	0.956	0.636
CHCHD3	0	0.775792	0.872	0.456
NENF	4.06366e-289	0.7746	0.949	0.679
BID	0	0.774455	0.905	0.521
OAT	0	0.774231	0.749	0.252
HNRNPF	7.59681e-287	0.77368	0.94	0.664
POLR2L	5.72728e-269	0.773599	0.998	0.935
HACD3	9.37068e-306	0.77144	0.813	0.378
NDUFAB1	7.34602e-261	0.770187	0.973	0.845
MDH1	4.93931e-284	0.768653	0.804	0.441
TRAP1	6.67275e-301	0.7686	0.762	0.328
MT2A	1.11334e-217	0.76859	0.914	0.702
RAC3	2.2352e-289	0.768404	0.844	0.445
DEF8	0	0.768276	0.854	0.406
GREB1	0	0.767863	0.756	0.26
GINS2	0	0.767703	0.795	0.304
KRT19	1.8633e-272	0.767509	0.998	0.996
SUB1	1.54122e-247	0.767277	0.995	0.974
DNAJC2	0	0.766704	0.717	0.2
MTCH2	3.14549e-273	0.766487	0.948	0.697
HNRNPR	0	0.766027	0.836	0.387
WDR34	1.05206e-295	0.765802	0.925	0.557
PSMB2	4.60728e-263	0.765631	0.922	0.687
CCT7	1.46832e-267	0.765074	0.882	0.639
COPS6	1.52644e-279	0.76498	0.835	0.454
PSMB3	8.74699e-268	0.764596	0.88	0.648
CXXC5	2.37033e-270	0.764246	0.931	0.623
C7orf73	4.86558e-284	0.764188	0.955	0.677
ATP5F1	2.97736e-260	0.763914	0.947	0.757
NPM1	6.92532e-270	0.763543	1	0.999
MRPL22	2.21876e-272	0.763234	0.856	0.507
RBM8A	5.69575e-248	0.762175	0.988	0.943
TFAM	0	0.76159	0.763	0.28
XRCC5	6.47027e-278	0.761284	0.854	0.468
PDIA6	5.04933e-245	0.760986	0.933	0.72
TXNDC17	3.34394e-250	0.759388	0.927	0.677
PSMD12	1.13902e-257	0.758865	0.876	0.553
ITM2B	2.89675e-278	0.758818	0.829	0.421
LSM6	1.22828e-296	0.758815	0.83	0.392
AP1S1	6.06036e-265	0.758461	0.924	0.618
COPE	1.81641e-254	0.757843	0.875	0.569
SEPT7	4.13946e-261	0.756849	0.912	0.592
THOC7	1.20876e-245	0.755776	1	0.997
ESD	1.83618e-240	0.755688	0.953	0.853
DPM1	8.64174e-251	0.754839	0.84	0.506
SRSF3	1.50977e-233	0.754557	0.989	0.924
SMS	2.87797e-259	0.754114	0.927	0.625
SYNCRIP	1.56779e-269	0.75407	0.865	0.486
PSMA3	1.14884e-250	0.753613	0.918	0.792
MRPL11	6.98101e-240	0.753229	0.983	0.85
EIF4A3	3.14985e-272	0.752943	0.726	0.305
PSMC3	1.29598e-244	0.752183	0.856	0.551
HAT1	3.25067e-297	0.75183	0.683	0.212
XRCC6	5.69575e-248	0.750689	0.799	0.448
SMC4	2.41251e-277	0.749897	0.846	0.42
MLF2	3.67804e-245	0.749442	0.958	0.72
CYC1	3.22425e-227	0.74892	0.991	0.949
ARPC3	1.31145e-219	0.748908	0.974	0.879
NDUFS3	1.27635e-238	0.748717	0.898	0.635
HSPH1	8.28891e-271	0.748165	0.807	0.382
PPM1G	1.09731e-234	0.747886	0.939	0.663
ECHS1	1.15604e-219	0.74767	0.938	0.792
SNRPA1	4.44116e-234	0.747658	0.884	0.612
ARL6IP1	5.16135e-266	0.74749	0.804	0.373
NOP56	4.56939e-271	0.747404	0.793	0.361
ACTL6A	3.18466e-299	0.747289	0.67	0.192
ZNHIT1	5.23045e-247	0.747201	0.918	0.621
CLDN7	1.38461e-223	0.747071	0.886	0.605
CCDC34	1.15794e-281	0.746705	0.767	0.311
LAPTM4A	1.02612e-220	0.746504	0.857	0.604
DDX39A	7.71903e-262	0.746217	0.721	0.293
AREG	1.23365e-256	0.745685	0.916	0.543
RBX1	1.59088e-226	0.74555	0.941	0.739
PTTG1	1.37303e-262	0.74538	0.814	0.386
NDUFA9	2.27454e-301	0.745342	0.622	0.153
NDUFA5	6.8942e-273	0.745327	0.79	0.352
HSPD1	2.10198e-216	0.745264	0.977	0.922
UBC	6.07498e-204	0.745181	0.95	0.84
MRPL32	5.03251e-260	0.744693	0.779	0.352
CD151	1.43824e-249	0.743648	0.841	0.459
YBX1	3.47236e-208	0.743339	1	1
DNAJB6	1.39025e-262	0.742706	0.831	0.419
AURKB	1.50038e-293	0.741956	0.624	0.156
H2AFZ	3.64973e-257	0.741819	0.998	0.998
NOP58	3.21106e-281	0.741463	0.679	0.213
MRPL42	1.61268e-247	0.741415	0.857	0.48
UBE2N	1.5755e-231	0.740745	0.913	0.61
CCT4	2.18869e-217	0.740391	0.884	0.64
ACTR2	7.68271e-267	0.740302	0.808	0.378
G3BP1	2.73038e-273	0.740152	0.744	0.29
SNRPG	6.40547e-207	0.73981	0.994	0.937
ILF2	1.33921e-211	0.739665	0.881	0.662
SNRPD1	7.60822e-210	0.739658	0.986	0.906
PDCD5	3.7431e-222	0.739079	0.967	0.779
PSMA5	5.61513e-216	0.738868	0.93	0.764
CCDC47	9.85481e-253	0.738624	0.835	0.432
DNAJC9	6.93882e-272	0.738381	0.772	0.319
ATP5C1	4.21243e-213	0.738236	0.941	0.82
MRPL12	3.74535e-205	0.737705	0.983	0.872
CENPF	4.0421e-294	0.737426	0.631	0.156
ENO1	4.21193e-230	0.737112	0.94	0.877
CCT8	9.81585e-220	0.737094	0.851	0.612
MRPL47	6.0468e-236	0.73678	0.766	0.375
GALK1	9.8415e-255	0.736697	0.75	0.32
PSMB6	9.67851e-207	0.736416	0.925	0.772
MEST	8.29701e-261	0.736379	0.741	0.301
TMA16	3.28975e-282	0.736052	0.676	0.207
PDIA4	1.6428e-261	0.735699	0.742	0.3
SSB	1.64425e-222	0.735509	0.825	0.478
MZT1	2.64099e-246	0.734843	0.776	0.355
DDX56	9.09003e-252	0.734377	0.688	0.255
RAN	2.79444e-204	0.734287	0.999	0.997
CKS2	3.37157e-195	0.734153	0.931	0.677
PSMB1	2.63344e-215	0.734061	0.963	0.935
DLD	2.57556e-288	0.733686	0.603	0.139
MTPN	4.64138e-250	0.733399	0.804	0.387
SUMO1	1.13092e-201	0.733243	0.985	0.869
YBX3	2.17179e-216	0.732759	0.942	0.696
ABHD11	2.13342e-265	0.732643	0.675	0.223
PCBP1	6.47183e-200	0.732254	0.945	0.76
RBM3	7.74541e-204	0.732241	0.971	0.814
ITGB1	4.87404e-260	0.731318	0.709	0.261
PPIH	3.83931e-242	0.731198	0.712	0.292
PRDX1	2.40385e-265	0.730689	0.985	0.992
COTL1	9.85035e-265	0.730594	0.648	0.198
PGK1	1.06954e-209	0.730577	0.888	0.755
MYL6	2.94532e-183	0.730548	1	0.998
HN1	2.36794e-157	0.729273	0.997	0.958
RHEB	1.27611e-192	0.728597	0.957	0.78
UQCRC1	2.31838e-221	0.728297	0.781	0.406
WDR18	3.38927e-216	0.728066	0.774	0.417
CFL1	1.14681e-182	0.727546	1	0.999
TRMT10C	2.38966e-235	0.727159	0.718	0.299
DEK	8.89153e-226	0.726434	0.921	0.603
PSMD7	5.90885e-185	0.726184	0.932	0.739
NDUFS6	5.72969e-182	0.725809	0.996	0.969
LUC7L3	1.40573e-228	0.725118	0.854	0.482
HSPB11	6.43465e-230	0.725104	0.717	0.303
NUDT5	5.94267e-204	0.724957	0.857	0.553
NDUFS8	6.96378e-183	0.724951	0.992	0.939
ISYNA1	1.14918e-270	0.724778	0.58	0.133
EIF4E	4.47118e-210	0.7242	0.825	0.472
TMED2	4.44475e-202	0.7236	0.97	0.786
CDC20	1.09961e-248	0.723386	0.663	0.219
CENPH	5.00474e-271	0.723037	0.585	0.136
PTGES3	3.83822e-176	0.722791	0.99	0.923
TUFM	2.93749e-184	0.722576	0.947	0.832
CDKN3	5.79267e-242	0.722284	0.825	0.408
ETNK2	8.52564e-308	0.721885	0.502	0.057
AURKAIP1	1.55386e-175	0.721518	0.996	0.962
RPS26	5.61115e-176	0.720146	1	0.996
PARD6B	6.81082e-116	0.719774	0.989	0.908
HELLS	8.51541e-251	0.71939	0.682	0.235
PGAM1	2.1388e-170	0.718672	0.98	0.897
NUP37	1.30232e-240	0.718328	0.603	0.176
CENPN	3.75707e-222	0.718149	0.809	0.418
DCXR	1.76392e-171	0.718052	0.971	0.862
RPS6KB1	4.0849e-199	0.717878	0.921	0.648
PUF60	1.42917e-189	0.717557	0.797	0.485
PAFAH1B3	2.19359e-194	0.717209	0.937	0.701
RFC2	1.51031e-261	0.717009	0.548	0.115
PPP1CC	2.28529e-207	0.716856	0.887	0.569
H2AFX	3.65341e-212	0.716641	0.807	0.423
PDXK	2.78517e-199	0.716559	0.834	0.502
DUT	6.69825e-170	0.71621	0.927	0.694
GID8	3.29492e-200	0.715776	0.855	0.524
TMSB10	4.94762e-145	0.715773	1	1
RUVBL2	1.15343e-183	0.71529	0.822	0.522
NPY1R	0	0.715117	0.435	0.005
PSME1	6.5491e-173	0.715105	0.903	0.678
NUTF2	1.07896e-193	0.714699	0.9	0.605
MRPL21	5.96428e-176	0.713875	0.936	0.729
ADK	6.41923e-211	0.71345	0.723	0.324
CAPZA1	1.72374e-207	0.712993	0.791	0.418
PCNA	3.37709e-228	0.712751	0.604	0.186
EIF3K	7.51253e-164	0.712429	0.989	0.955
TYMS	1.29402e-223	0.712141	0.67	0.248
RFC3	7.40656e-248	0.712074	0.576	0.146
FKBP4	1.78278e-177	0.711529	0.879	0.605
PDHA1	1.03585e-180	0.711511	0.765	0.45
PSMC4	1.62634e-175	0.711263	0.751	0.44
MAD1L1	1.37584e-263	0.711187	0.517	0.093
IDH2	1.89167e-172	0.710872	0.952	0.77
TIMM50	9.3116e-200	0.710707	0.749	0.372
GSTO1	4.68296e-184	0.710655	0.762	0.426
DDX46	2.74712e-173	0.710609	0.932	0.708
MRPL14	5.72591e-166	0.710602	0.982	0.874
TFB2M	7.28133e-269	0.71042	0.5	0.078
SFT2D1	9.93959e-211	0.710196	0.744	0.344
RPS7	2.11758e-160	0.710111	1	1
EMG1	1.58806e-201	0.709946	0.731	0.347
TOP2A	3.83242e-222	0.70975	0.622	0.204
SUCLG1	1.23348e-172	0.709671	0.812	0.534
C9orf142	4.49244e-178	0.709632	0.932	0.703
CSE1L	3.29566e-198	0.70955	0.721	0.334
MAGOHB	8.99324e-226	0.709456	0.605	0.189
VPS29	1.65814e-176	0.709374	0.822	0.525
HNRNPM	1.15496e-186	0.709295	0.789	0.438
TXLNG	2.06064e-224	0.709128	0.608	0.193
ASPM	1.04299e-244	0.70899	0.536	0.117
GLRX3	9.1694e-188	0.708915	0.786	0.439
UQCRC2	5.55441e-185	0.708902	0.787	0.452
POP7	2.8739e-182	0.708621	0.897	0.616
HNRNPD	4.96775e-210	0.708309	0.793	0.404
KIF20B	3.00521e-223	0.708073	0.576	0.166
FES	0	0.708042	0.42	0.004
ADRM1	4.3799e-157	0.707964	0.953	0.86
NDUFV1	1.4628e-168	0.707291	0.841	0.574
GCSH	1.16712e-171	0.70724	0.967	0.81
CDCA3	1.3327e-229	0.706988	0.555	0.143
CLTB	5.91733e-163	0.706724	0.944	0.755
MRPL15	9.80117e-181	0.706193	0.77	0.435
MRPL4	3.9549e-165	0.70612	0.936	0.735
HNRNPA2B1	1.39829e-142	0.705908	0.98	0.914
PCCB	1.01763e-218	0.705864	0.58	0.176
TUBB6	2.60949e-209	0.704989	0.627	0.222
BUD31	2.43138e-179	0.704839	0.898	0.616
TSPAN4	1.58667e-222	0.704754	0.602	0.187
NUDT1	1.77565e-200	0.704698	0.825	0.458
TINCR	5.26387e-298	0.704681	0.442	0.031
CENPA	1.24146e-216	0.704392	0.561	0.159
RPS14	3.78102e-151	0.703897	1	1
BRIX1	7.70746e-187	0.703304	0.706	0.332
UQCRH	1.20585e-150	0.70325	1	0.998
NDUFS5	2.634e-147	0.703167	0.995	0.981
HNRNPH1	2.05592e-192	0.703033	0.756	0.388
POLR2I	4.11052e-160	0.702822	0.984	0.871
LGALS1	4.99099e-118	0.702482	0.964	0.83
LSM8	6.93796e-191	0.702447	0.817	0.465
NUDC	5.41207e-166	0.702384	0.805	0.507
RAD21	6.33087e-193	0.702381	0.797	0.426
EFHD1	2.23544e-244	0.702314	0.509	0.099
CALM1	1.85958e-142	0.702256	0.99	0.941
FAM49B	2.73084e-188	0.7022	0.798	0.442
BCL2L12	1.51231e-201	0.702156	0.735	0.34
TBRG4	4.43835e-213	0.701778	0.593	0.188
EIF4A1	1.67887e-155	0.701578	0.875	0.683
MAGOH	3.45041e-184	0.701569	0.725	0.362
NOP16	1.45468e-178	0.701544	0.833	0.51
KDELR2	2.03667e-152	0.701427	0.983	0.88
WASL	8.47956e-235	0.701202	0.517	0.111
RBBP4	6.41074e-204	0.701181	0.643	0.241
NDUFB11	2.7036e-145	0.701054	0.993	0.963
NDUFB10	1.24481e-140	0.700674	0.995	0.968
NPM3	3.64586e-162	0.700659	0.92	0.694
VDAC2	1.62899e-151	0.700597	0.982	0.898
HAUS1	5.60487e-210	0.700533	0.576	0.178
PDLIM7	1.50649e-196	0.700328	0.71	0.319
NDUFA12	2.53092e-165	0.700291	0.884	0.622
CSNK2B	4.59352e-160	0.700231	0.889	0.636
PRDX4	3.81723e-151	0.699923	0.887	0.667
SUPT16H	5.3787e-192	0.69961	0.73	0.346
SRSF1	2.61493e-183	0.699111	0.86	0.539
LSM7	5.03772e-156	0.69904	0.969	0.824
CENPU	4.38384e-222	0.698929	0.558	0.151
YWHAH	1.82202e-177	0.698905	0.815	0.48
CCNA2	3.36223e-216	0.698855	0.556	0.154
BIRC5	1.49272e-220	0.69839	0.794	0.389
DNALI1	0	0.698331	0.4	0.003
TACSTD2	7.85286e-164	0.698086	0.768	0.455
GRHPR	6.17717e-173	0.697077	0.782	0.442
SPCS3	1.18411e-184	0.696703	0.699	0.324
HPRT1	3.78285e-187	0.696317	0.691	0.31
NUDT8	2.00975e-200	0.696182	0.614	0.217
PLEKHO1	1.61307e-257	0.696177	0.448	0.053
RPP30	5.60377e-191	0.696149	0.64	0.252
RPIA	1.18525e-201	0.696055	0.634	0.234
NDUFV3	3.70796e-162	0.695964	0.845	0.548
ANKRD39	4.57861e-187	0.695935	0.659	0.277
SNRNP40	1.37088e-195	0.695812	0.588	0.2
NUSAP1	1.33781e-200	0.695785	0.596	0.2
MT1X	3.51273e-190	0.695667	0.573	0.197
NOL11	2.56151e-191	0.695576	0.633	0.244
PMPCA	3.61217e-196	0.694986	0.598	0.208
WDR77	3.88878e-193	0.694938	0.65	0.258
EPCAM	7.53208e-136	0.69457	0.918	0.778
MAT2A	2.7268e-182	0.694213	0.68	0.301
SYT12	3.4761e-273	0.693908	0.424	0.034
UQCRFS1	1.0377e-140	0.693863	0.969	0.883
CENPM	1.12092e-195	0.693858	0.665	0.269
NIT2	1.7707e-159	0.693465	0.786	0.47
CYB5A	2.35195e-160	0.693294	0.888	0.626
PSMC2	1.37417e-183	0.693216	0.595	0.221
PRDX3	7.92604e-164	0.693201	0.767	0.435
SNRPB	5.12822e-125	0.693074	0.963	0.883
C1orf35	1.02404e-176	0.69284	0.735	0.366
RAE1	3.75559e-156	0.692829	0.744	0.428
MACROD1	6.4462e-186	0.692828	0.681	0.299
CD3EAP	4.72633e-195	0.692671	0.6	0.21
RALA	2.06632e-169	0.692224	0.777	0.437
SYPL1	2.02744e-187	0.69214	0.668	0.283
HNRNPK	1.38327e-137	0.691987	0.953	0.818
CELSR2	1.42294e-211	0.691711	0.527	0.135
EIF3I	4.5677e-132	0.691117	0.909	0.766
SDHB	1.78381e-166	0.691012	0.713	0.361
MKI67	6.46937e-204	0.690658	0.671	0.27
TK1	1.30649e-201	0.690357	0.757	0.363
RBM25	7.95005e-164	0.690279	0.801	0.469
ATAD2	1.25839e-195	0.689486	0.652	0.257
PSMD2	1.55913e-157	0.689309	0.731	0.4
AURKA	1.29944e-163	0.689248	0.695	0.334
UQCC3	1.2803e-138	0.689053	0.925	0.735
RBBP7	3.04836e-170	0.688963	0.736	0.377
PDCD6	5.61762e-132	0.688801	0.96	0.828
LINC00052	1.21294e-238	0.688646	0.659	0.248
RPL26	1.91142e-127	0.688534	1	1
S100A11	6.81037e-107	0.688526	0.999	0.999
FAM195A	6.60021e-133	0.688335	0.928	0.759
MORF4L1	2.99469e-128	0.688109	0.983	0.912
UBE2S	6.10465e-108	0.687962	0.949	0.783
EXOSC3	5.3357e-181	0.687724	0.605	0.229
HIST1H4C	5.79858e-158	0.687567	0.833	0.508
VCP	1.71434e-161	0.687499	0.769	0.433
YWHAG	9.29542e-179	0.687161	0.642	0.265
DTYMK	1.69156e-164	0.687056	0.909	0.629
DRAP1	1.69684e-140	0.686987	0.971	0.835
PSMC5	4.05616e-128	0.686977	0.975	0.933
NCL	2.04263e-128	0.686888	0.955	0.815
GPN3	1.50319e-210	0.686868	0.479	0.102
PSMA2	1.08369e-164	0.686562	0.678	0.322
NDUFS2	8.95992e-152	0.686146	0.669	0.341
ATP1B3	6.68104e-150	0.686023	0.785	0.468
SRRM1	3.7163e-170	0.685996	0.826	0.491
PAICS	1.00085e-154	0.685908	0.788	0.473
CCNB2	2.79286e-171	0.685894	0.593	0.227
ATP6V1F	1.39539e-131	0.685645	0.976	0.869
S100A4	8.45743e-240	0.685638	0.436	0.06
DDX21	3.02306e-154	0.684746	0.882	0.611
YWHAE	8.37423e-137	0.684421	0.941	0.758
PDAP1	2.71674e-154	0.684027	0.899	0.64
NDUFA11	2.94399e-150	0.683863	0.918	0.68
HMMR	1.80434e-201	0.683858	0.474	0.106
TAGLN2	3.42227e-124	0.683399	0.896	0.71
PQLC3	6.76319e-193	0.68321	0.503	0.133
SNHG15	8.77074e-165	0.6832	0.689	0.331
ALG5	1.3092e-163	0.682952	0.721	0.366
NDUFB7	1.3375e-127	0.682495	0.975	0.862
TMX1	2.98537e-162	0.68245	0.726	0.374
SPC25	3.66343e-213	0.682271	0.438	0.075
HNRNPDL	1.85519e-138	0.682208	0.874	0.62
PHF19	1.14025e-178	0.682059	0.7	0.323
EIF1AX	2.56539e-130	0.681523	0.945	0.779
RCN2	1.52961e-138	0.681317	0.898	0.671
GGH	1.19127e-172	0.68127	0.573	0.207
CHCHD10	1.69589e-118	0.68109	0.974	0.861
STIP1	5.88647e-151	0.681062	0.714	0.378
ISOC1	6.99005e-137	0.681016	0.839	0.567
CCT6A	6.11965e-135	0.680964	0.834	0.57
NOC2L	5.57828e-162	0.680955	0.7	0.344
NR2C2AP	5.45756e-188	0.680889	0.517	0.147
RWDD4	9.97223e-180	0.680794	0.535	0.169
ARMC10	4.97206e-162	0.680762	0.7	0.344
EXOSC8	2.12471e-142	0.680547	0.728	0.413
TMPO	1.8945e-168	0.680354	0.733	0.369
ARMT1	3.30092e-126	0.679948	0.857	0.663
COMMD10	1.44267e-182	0.679896	0.529	0.16
TSFM	2.54316e-140	0.679657	0.698	0.386
RAD51C	1.08473e-123	0.679255	0.957	0.799
UFD1L	1.71852e-140	0.679198	0.83	0.548
PWP1	8.02183e-159	0.678951	0.634	0.279
CCDC85B	2.5565e-118	0.678936	0.984	0.91
ERGIC2	2.86104e-160	0.678928	0.672	0.313
NDUFB8	1.04052e-117	0.678898	0.913	0.747
CENPW	1.54706e-180	0.678599	0.682	0.304
CCT3	2.40072e-119	0.678539	0.96	0.906
DCAF13	3.38599e-128	0.677944	0.75	0.474
GTF2I	4.79614e-156	0.677893	0.722	0.376
ACAA2	9.66255e-155	0.677869	0.638	0.288
TMEM59	6.80304e-132	0.67778	0.893	0.663
FEN1	5.85013e-166	0.677442	0.571	0.211
TECR	9.33083e-129	0.677365	0.796	0.531
TCEB2	8.11049e-106	0.677267	0.999	0.985
NDUFB4	4.90515e-110	0.677186	0.965	0.869
PLK1	3.69778e-188	0.677003	0.497	0.133
LSM5	3.84564e-109	0.676806	0.996	0.973
RAMP1	1.26241e-241	0.676773	0.388	0.031
VPS26A	1.58206e-169	0.676473	0.577	0.212
NFYB	2.94842e-174	0.676454	0.529	0.168
SF3B6	2.49601e-100	0.676384	0.987	0.942
ECI2	2.31109e-167	0.676069	0.558	0.199
NDUFC2	6.95543e-110	0.675675	0.948	0.838
SMC2	2.19945e-183	0.6754	0.488	0.129
DNMT1	2.55885e-161	0.675318	0.737	0.383
CDC123	1.50888e-127	0.675251	0.746	0.476
CDK4	7.43791e-119	0.674749	0.977	0.862
NAE1	5.70208e-161	0.67445	0.553	0.202
STARD7	1.04155e-154	0.674406	0.692	0.343
CDC42	4.19276e-141	0.674343	0.816	0.523
AKR7A2	5.52688e-140	0.674324	0.746	0.431
PLOD2	3.47571e-210	0.674091	0.413	0.061
THOC6	1.33356e-172	0.673961	0.515	0.159
BTF3L4	2.46267e-123	0.673741	0.895	0.696
RNASEH2A	7.98816e-151	0.673607	0.617	0.27
KCTD3	4.27853e-165	0.673165	0.573	0.214
AMD1	4.55234e-153	0.673006	0.679	0.329
SLC16A1	1.28728e-253	0.673003	0.363	0.016
IRX2	7.08477e-203	0.672991	0.415	0.067
SFPQ	6.25583e-135	0.67298	0.846	0.566
PPID	4.21345e-172	0.672742	0.518	0.162
STMN3	2.84649e-207	0.672706	0.416	0.065
VAPA	1.14647e-130	0.672538	0.875	0.633
H2AFY	3.22811e-118	0.672443	0.958	0.826
FAU	6.9181e-101	0.672168	1	1
LYAR	1.29036e-146	0.67215	0.635	0.293
GTPBP4	2.1244e-134	0.671566	0.756	0.447
SF3B2	7.61595e-121	0.671485	0.877	0.659
SAR1A	4.66694e-133	0.671348	0.724	0.414
TMEM183A	9.11467e-111	0.671268	0.974	0.896
WBSCR22	1.40105e-134	0.671179	0.772	0.467
IER2	2.51199e-125	0.670928	0.843	0.588
SRSF10	1.40913e-144	0.670851	0.74	0.408
LAPTM4B	5.31018e-113	0.670667	0.955	0.829
EIF3B	1.12658e-142	0.670511	0.761	0.438
FAM136A	4.34966e-128	0.670168	0.877	0.634
CACYBP	8.78176e-113	0.670035	0.878	0.7
C16orf13	1.52116e-109	0.669726	0.981	0.895
COPS3	2.15738e-137	0.669535	0.715	0.397
PPIF	2.48179e-139	0.669531	0.655	0.323
RUVBL1	1.50046e-126	0.669511	0.773	0.487
ATP5G1	4.27745e-107	0.669264	0.986	0.944
RSBN1L	5.50625e-167	0.668822	0.528	0.174
VDAC3	1.21739e-126	0.668731	0.724	0.423
PSMD8	2.74384e-104	0.668612	0.935	0.855
IQGAP2	3.75078e-282	0.66844	0.337	0
GATA3	5.58566e-98	0.668363	0.977	0.872
SRPK1	2.0292e-154	0.668324	0.561	0.214
TAX1BP3	9.08455e-167	0.667863	0.505	0.156
SUGT1	1.58234e-147	0.667785	0.586	0.245
POLR3K	3.66281e-125	0.667433	0.794	0.51
ZNRF1	1.11542e-142	0.667325	0.598	0.262
COX7B	1.88802e-103	0.667095	0.989	0.941
CKAP2	2.07222e-148	0.666886	0.525	0.192
PDHB	2.82918e-145	0.666844	0.551	0.217
EGR1	1.01006e-138	0.666746	0.617	0.287
TFAP2C	2.08385e-146	0.666672	0.633	0.291
PPIG	8.74132e-134	0.66661	0.762	0.454
GALE	6.68599e-183	0.666271	0.431	0.091
PALLD	6.97024e-208	0.666147	0.377	0.044
CLTA	1.63119e-107	0.666073	0.943	0.8
ATP5J	4.0785e-102	0.665484	0.994	0.956
SF3B4	1.07747e-117	0.665379	0.76	0.486
IK	7.69508e-146	0.665337	0.604	0.262
UMPS	3.30567e-149	0.665153	0.528	0.192
CECR5	3.64922e-144	0.664986	0.621	0.28
MRPS25	6.26985e-122	0.664736	0.876	0.633
STMN1	6.66129e-126	0.664717	0.937	0.723
MIS18A	4.66414e-156	0.664137	0.525	0.183
DCTN3	2.3267e-120	0.66376	0.786	0.503
EEF1E1	2.3498e-130	0.663706	0.69	0.37
UBXN4	3.29993e-120	0.663336	0.856	0.605
C20orf27	1.32647e-98	0.6632	0.969	0.881
GSTM4	7.98839e-169	0.662885	0.446	0.112
GPBP1	1.42045e-129	0.662543	0.77	0.466
RFXANK	1.65635e-157	0.66228	0.489	0.153
TEX30	1.95922e-156	0.661939	0.512	0.173
HSPA1A	1.20697e-137	0.661889	0.554	0.227
EMP2	1.9244e-100	0.6618	0.932	0.798
MNX1-AS1	6.2388e-187	0.66177	0.394	0.065
IAH1	9.35046e-123	0.661724	0.793	0.51
MED21	2.57653e-150	0.661487	0.512	0.177
MCM3	1.45918e-162	0.661415	0.46	0.127
DDX5	4.25405e-95	0.661308	0.96	0.853
ENY2	1.62508e-90	0.66125	0.985	0.928
TMEM18	2.5471e-122	0.661023	0.815	0.536
FUOM	4.63338e-267	0.660811	0.322	0
S100A7	2.83713e-264	0.660756	0.322	0.001
HSPB8	3.99776e-203	0.660332	0.367	0.042
NDUFV2	2.04021e-111	0.660291	0.909	0.716
SMC3	1.32735e-134	0.66014	0.626	0.296
HENMT1	1.1229e-146	0.660137	0.499	0.17
GMNN	9.62251e-133	0.659985	0.592	0.266
PPP2R1A	3.06221e-126	0.659962	0.704	0.391
RPL26L1	4.80104e-106	0.659885	0.937	0.769
CLDN3	2.62407e-96	0.659678	0.94	0.806
LMAN1	1.55808e-138	0.659574	0.613	0.279
TSPAN6	9.09848e-144	0.659544	0.514	0.186
RRP7A	1.85179e-133	0.659204	0.626	0.298
CPNE3	3.62802e-117	0.659122	0.855	0.601
CCND1	4.28663e-91	0.659079	0.979	0.896
EXOSC5	3.99181e-131	0.658972	0.601	0.276
ARL5A	1.80835e-130	0.65877	0.754	0.443
NDUFB6	3.21699e-118	0.658656	0.746	0.454
PRKAR1B	2.83031e-149	0.658455	0.503	0.171
UCHL3	1.59594e-137	0.658443	0.561	0.232
HSPA9	4.24845e-113	0.658356	0.815	0.556
GNAI3	3.09024e-131	0.65819	0.689	0.365
ATP5O	2.71597e-95	0.658014	0.949	0.855
ING2	9.63647e-156	0.657631	0.449	0.124
SYTL2	1.57177e-165	0.657605	0.413	0.092
OSTF1	1.17732e-141	0.657289	0.51	0.185
MRPS2	2.76435e-114	0.656923	0.772	0.496
TRIP13	2.7696e-160	0.65692	0.42	0.101
TMEM208	2.84632e-117	0.656859	0.806	0.526
PDCL3	5.58952e-142	0.65681	0.501	0.177
SLC25A11	1.58116e-130	0.656491	0.635	0.31
WBP11	6.53756e-146	0.656393	0.534	0.201
PSMD11	1.82441e-120	0.656313	0.633	0.323
MED30	2.67836e-144	0.656221	0.5	0.174
ERI3	1.23073e-129	0.656139	0.717	0.398
PPP1CB	4.99893e-126	0.656127	0.734	0.426
ANXA6	8.54316e-155	0.655941	0.426	0.11
UTP18	6.86771e-123	0.655672	0.681	0.368
HSBP1	2.0897e-83	0.6554	0.999	0.988
TPRKB	1.20317e-116	0.65531	0.721	0.424
PBK	4.81503e-149	0.65525	0.446	0.129
VRK1	1.64477e-136	0.655155	0.495	0.177
NTMT1	2.23098e-119	0.655066	0.786	0.5
TOMM40	2.26437e-98	0.655016	0.924	0.754
PRPF38B	3.21667e-123	0.654909	0.8	0.511
AHCTF1	4.51503e-155	0.654881	0.43	0.112
SRSF11	2.5046e-113	0.654862	0.817	0.554
PFDN4	9.27929e-88	0.654772	1	0.995
PTGES2	1.06327e-114	0.654706	0.764	0.478
PTRH2	2.8557e-122	0.654595	0.641	0.329
KARS	6.68591e-112	0.654583	0.791	0.525
ARHGDIG	5.28567e-226	0.654335	0.32	0.011
QTRT1	4.75192e-155	0.65431	0.441	0.12
TUBG1	8.02688e-125	0.654078	0.722	0.409
FKBP11	2.42813e-148	0.653906	0.437	0.122
CTSH	3.31449e-167	0.653888	0.39	0.076
PTMS	1.75297e-79	0.653711	0.983	0.919
DARS	1.05603e-125	0.653694	0.645	0.326
TMEM38B	3.78566e-156	0.653656	0.423	0.106
SULT2B1	2.99557e-117	0.65354	0.638	0.336
PBDC1	9.46876e-121	0.653467	0.606	0.295
TNNT1	1.17421e-108	0.6534	0.74	0.468
BRIP1	2.11893e-153	0.653327	0.533	0.201
RNFT1	4.14752e-122	0.653182	0.552	0.246
RBFA	1.72101e-134	0.653164	0.603	0.274
PLCD3	5.35512e-180	0.65312	0.366	0.055
HNRNPU	3.30261e-120	0.652961	0.823	0.544
FOS	7.65889e-142	0.65282	0.433	0.126
MIR4435-2HG	2.79462e-111	0.652772	0.685	0.399
PFDN2	1.17017e-93	0.652681	0.917	0.774
NUDCD2	1.39554e-115	0.652612	0.766	0.477
ISOC2	3.3897e-88	0.652489	0.94	0.813
ALG8	2.52777e-136	0.652424	0.508	0.189
PRPF31	7.49337e-121	0.652129	0.666	0.355
KHDRBS1	6.83142e-110	0.652088	0.872	0.635
RHOT2	2.01678e-135	0.651915	0.506	0.188
TIMM13	6.21364e-115	0.651823	0.819	0.547
SF3B1	3.75238e-128	0.651694	0.563	0.244
MGMT	7.39388e-102	0.651688	0.776	0.521
ILF3	4.12614e-125	0.651678	0.769	0.465
SNRPD2	5.61027e-82	0.651453	0.998	0.984
TCF25	1.78023e-108	0.65129	0.836	0.585
PSRC1	6.74976e-158	0.651278	0.394	0.086
U2SURP	1.73556e-114	0.651008	0.767	0.478
FBXO22	2.03616e-129	0.650784	0.593	0.271
MED4	1.76679e-130	0.650637	0.516	0.201
SPHK1	5.44758e-151	0.650588	0.418	0.108
TMEM50A	4.42183e-110	0.650519	0.747	0.461
SNRNP25	1.15771e-132	0.650454	0.852	0.563
MRPL19	6.64656e-119	0.650391	0.635	0.325
BCL7C	4.06973e-109	0.650143	0.801	0.536
CORO1A	4.02863e-205	0.650131	0.322	0.02
TXNL4A	2.46212e-95	0.65013	0.901	0.732
IMPDH2	7.06102e-97	0.650069	0.845	0.627
MEAF6	7.2969e-104	0.649947	0.832	0.584
DHFR	2.78704e-125	0.649919	0.613	0.295
CISD1	5.42164e-106	0.649789	0.807	0.553
GSTK1	3.76922e-123	0.649615	0.594	0.279
HSPA8	1.00707e-68	0.649555	0.987	0.978
MRPS6	1.19842e-108	0.648988	0.79	0.518
MYEOV	2.65814e-237	0.648778	0.299	0.002
XPO1	5.53577e-123	0.648738	0.612	0.297
TCERG1	4.4264e-135	0.648679	0.508	0.192
DNPH1	6.32375e-92	0.64838	0.971	0.868
PSIP1	7.02909e-121	0.648377	0.552	0.243
MYL12B	4.05913e-78	0.648362	0.979	0.975
ABCE1	1.29206e-119	0.648318	0.621	0.31
NOSIP	4.39763e-100	0.648081	0.708	0.436
EXOSC7	8.36184e-138	0.648058	0.451	0.144
XRN2	5.67742e-113	0.647782	0.677	0.378
BAZ1B	4.68874e-129	0.647677	0.548	0.231
WDR74	2.95667e-104	0.647468	0.738	0.463
HSPA14	3.10592e-128	0.647346	0.483	0.176
PSMD3	1.46193e-116	0.647121	0.639	0.331
RPS27A	9.39281e-79	0.646519	1	1
NPW	1.26202e-202	0.646333	0.309	0.016
DYNLL1	1.4218e-66	0.646237	0.993	0.972
TCOF1	5.61086e-132	0.646233	0.453	0.15
FBL	3.2819e-85	0.646145	0.953	0.837
UBE2D1	1.65804e-135	0.645812	0.447	0.142
NDUFA8	1.32555e-94	0.645773	0.829	0.599
CORO1C	8.38423e-143	0.645668	0.407	0.106
NOLC1	2.17309e-116	0.645608	0.653	0.346
PRSS23	3.41624e-190	0.645378	0.315	0.024
BCAS2	2.25601e-73	0.645223	0.941	0.888
LINC00152	1.88806e-108	0.645101	0.601	0.308
CENPK	4.15908e-147	0.644954	0.396	0.097
CALU	2.87506e-129	0.644821	0.516	0.204
TPX2	2.83753e-137	0.644741	0.523	0.209
UBE2E3	5.39211e-127	0.644708	0.561	0.247
MRPS35	2.03058e-115	0.644564	0.602	0.297
DRG1	1.10699e-110	0.644374	0.626	0.327
PRKDC	7.03006e-117	0.644007	0.662	0.354
C1D	1.18262e-112	0.643995	0.601	0.299
HSBP1L1	3.17128e-115	0.643995	0.634	0.329
UNC119	1.62786e-118	0.643862	0.525	0.223
COX11	1.87625e-112	0.643841	0.668	0.367
EMC8	4.66242e-110	0.643748	0.749	0.46
IMP4	1.97074e-90	0.643463	0.848	0.643
LMNB1	4.18754e-139	0.643185	0.411	0.114
PRPF40A	3.40086e-104	0.643169	0.768	0.494
COPRS	1.89335e-101	0.643123	0.795	0.534
AP3S1	1.88657e-94	0.643087	0.901	0.709
CKS1B	2.52858e-87	0.643084	0.927	0.742
PPAN	1.1521e-127	0.643027	0.47	0.168
HMGN3	1.14133e-86	0.642952	0.868	0.677
CD59	5.21142e-113	0.642931	0.63	0.327
RSU1	1.73013e-118	0.642321	0.508	0.208
MCM6	5.56595e-133	0.642308	0.407	0.115
C12orf75	2.18939e-95	0.642244	0.861	0.645
SCAMP1	4.58457e-132	0.642067	0.449	0.148
CBX3	5.25433e-105	0.642053	0.853	0.607
MRPL16	3.02155e-101	0.641859	0.726	0.447
ACTR6	1.23064e-135	0.641824	0.398	0.107
HADHB	3.27759e-112	0.641675	0.515	0.221
IDH3B	3.0366e-114	0.641659	0.513	0.217
PRDX2	2.63635e-102	0.641404	0.937	0.952
TMEM134	1.06435e-97	0.641295	0.826	0.584
BOP1	6.84147e-117	0.641242	0.486	0.191
DPY30	6.41166e-85	0.640874	0.922	0.764
HINT1	2.08036e-71	0.640763	1	0.999
GCA	3.56423e-124	0.640668	0.419	0.132
EGR3	6.23283e-148	0.640562	0.358	0.072
HARS	4.04527e-111	0.640431	0.524	0.23
SNRNP70	3.14978e-89	0.64029	0.785	0.55
RRP1	3.91709e-108	0.639943	0.632	0.335
ATXN10	4.39321e-109	0.639718	0.551	0.257
S100A10	7.03513e-61	0.63954	0.997	0.985
COQ2	2.08282e-119	0.639502	0.461	0.169
KRR1	8.98862e-111	0.63944	0.583	0.284
HADH	2.65274e-114	0.639386	0.521	0.224
GTSE1	2.44942e-125	0.63938	0.404	0.12
CENPV	3.37105e-146	0.639327	0.347	0.066
DIMT1	1.63952e-118	0.639311	0.461	0.169
PIEZO1	8.17791e-123	0.639107	0.427	0.139
EWSR1	1.19439e-96	0.639093	0.716	0.443
DBF4	2.53413e-119	0.639092	0.471	0.178
NIFK	7.19608e-100	0.638964	0.708	0.43
NUDT16L1	3.22348e-105	0.638867	0.63	0.337
PDCD10	1.06878e-98	0.638684	0.738	0.466
RNF181	1.92268e-84	0.638434	0.857	0.666
GPX4	8.53984e-69	0.63841	1	1
NSUN5	1.0503e-120	0.638289	0.473	0.179
EZH2	1.1534e-116	0.637845	0.458	0.17
MRGBP	9.86639e-102	0.637735	0.716	0.439
TENM3	5.17657e-223	0.637723	0.275	0
HMCES	1.29907e-106	0.637548	0.598	0.305
GABARAPL2	3.26133e-80	0.637473	0.933	0.792
AIMP2	2.4594e-85	0.637419	0.68	0.433
TOP1	8.63663e-89	0.637416	0.902	0.715
AHSA1	1.78583e-84	0.637333	0.79	0.566
LMTK3	9.66022e-98	0.637311	0.801	0.547
TJP1	3.65761e-113	0.637183	0.456	0.171
SNX2	2.44515e-107	0.636982	0.544	0.253
MRPL28	3.95617e-78	0.636887	0.807	0.599
PEBP1	1.39287e-64	0.636763	0.994	0.981
ELAVL1	3.78872e-109	0.636527	0.674	0.378
PMPCB	9.96025e-110	0.636381	0.487	0.201
SYAP1	8.51759e-97	0.636326	0.879	0.658
ACAT1	1.3151e-112	0.636258	0.454	0.171
TALDO1	1.65776e-71	0.636169	0.865	0.734
PPA2	7.75746e-82	0.63616	0.751	0.517
CDC5L	6.38892e-121	0.636106	0.458	0.168
SLC26A2	2.15296e-109	0.635941	0.459	0.178
TSTA3	2.82408e-85	0.635885	0.806	0.582
ALDH7A1	8.49447e-123	0.635832	0.405	0.123
PSMC6	4.5296e-90	0.635553	0.728	0.472
SREK1	4.27765e-108	0.635491	0.601	0.306
SDC2	1.01582e-131	0.635439	0.362	0.086
EID1	1.29374e-80	0.635289	0.867	0.667
EED	6.72573e-131	0.635111	0.368	0.091
BUB3	7.41434e-82	0.635055	0.803	0.578
IER3IP1	4.017e-113	0.635051	0.634	0.332
HEXB	7.64669e-106	0.635039	0.555	0.265
YTHDF2	3.38386e-104	0.634968	0.712	0.426
MRPS22	1.6445e-107	0.634964	0.504	0.218
MATK	4.73784e-125	0.634825	0.394	0.115
PARPBP	7.39311e-125	0.634652	0.386	0.109
BMP7	7.27073e-108	0.634551	0.44	0.165
NDUFS4	3.20738e-89	0.634433	0.735	0.479
CTNNAL1	1.01372e-123	0.634391	0.401	0.121
NDUFB5	3.25822e-85	0.634229	0.825	0.614
MED31	2.00988e-106	0.634003	0.481	0.199
SLC25A10	7.10988e-113	0.633987	0.529	0.236
CBX1	2.38409e-94	0.633955	0.854	0.625
ACP1	2.88746e-78	0.633947	0.955	0.833
NRBP1	8.33901e-101	0.63383	0.579	0.294
IDH3A	4.06973e-109	0.63376	0.482	0.198
RARS	4.08526e-94	0.633317	0.597	0.321
POLR2E	4.30819e-79	0.633296	0.893	0.714
BTF3	3.66461e-65	0.632915	1	1
ZC3H11A	1.08365e-98	0.632764	0.636	0.353
LAS1L	4.12302e-118	0.63273	0.409	0.131
ITGA2	1.04551e-126	0.632729	0.409	0.127
TRA2B	3.33253e-105	0.632699	0.687	0.398
WDR43	2.42059e-112	0.632545	0.483	0.197
MRPL46	4.80106e-92	0.632494	0.586	0.313
N4BP3	5.93149e-111	0.632451	0.452	0.171
UGCG	4.57623e-113	0.632326	0.422	0.146
DHTKD1	1.02157e-124	0.63228	0.387	0.112
ANLN	5.02338e-133	0.632273	0.339	0.072
PPM1D	7.77622e-97	0.63213	0.681	0.402
BCAP29	9.51674e-118	0.632029	0.388	0.117
FASTKD2	2.74462e-158	0.632004	0.3	0.034
NDUFAF4	1.35469e-101	0.631775	0.514	0.234
SLC27A6	9.94333e-124	0.63164	0.373	0.101
MRPS18C	1.71501e-77	0.63163	0.789	0.578
C11orf58	2.37062e-79	0.631603	0.917	0.752
MRTO4	1.17186e-97	0.631406	0.596	0.315
NFU1	1.47383e-102	0.631337	0.509	0.229
TSN	2.51372e-98	0.631227	0.588	0.306
PPP1R14B	1.73e-83	0.631196	0.967	0.9
SSSCA1	9.98302e-78	0.631175	0.814	0.603
SMKR1	8.8357e-135	0.63114	0.337	0.069
METAP2	6.11844e-95	0.630825	0.746	0.48
CDC45	7.99384e-126	0.630707	0.342	0.079
MCM10	1.31743e-139	0.630681	0.326	0.06
PHPT1	4.27023e-63	0.630581	0.989	0.949
HSD17B10	3.11876e-66	0.630572	0.905	0.834
PMEPA1	1.2339e-118	0.630538	0.365	0.1
CDT1	1.47959e-118	0.63053	0.681	0.381
PRC1	4.81679e-112	0.630335	0.499	0.217
UBE2B	4.59142e-94	0.630266	0.802	0.551
CSTF1	8.16143e-106	0.630198	0.518	0.235
FAM83D	9.89703e-132	0.630174	0.327	0.065
HPDL	1.28167e-165	0.63004	0.284	0.023
LRR1	1.95085e-102	0.630029	0.583	0.297
CLDN4	5.46498e-84	0.629794	0.699	0.45
RBBP8	2.71869e-107	0.629773	0.41	0.143
YDJC	1.8637e-92	0.629695	0.857	0.63
LIMS1	4.77264e-103	0.629617	0.493	0.216
PHB2	4.58363e-70	0.629589	0.943	0.826
H2AFJ	1.66291e-34	0.629581	0.992	0.952
NELFCD	6.53782e-85	0.628998	0.829	0.601
ALDH3A2	8.32199e-113	0.628861	0.413	0.141
GTF2A2	8.19078e-80	0.628746	0.82	0.602
CHD1	5.12205e-104	0.628617	0.451	0.178
RPP40	7.01414e-119	0.628616	0.369	0.103
NFIC	3.85195e-95	0.628583	0.595	0.317
TPGS2	6.89089e-92	0.628472	0.766	0.508
CAMK2B	5.12876e-141	0.628373	0.307	0.047
MPG	5.12551e-76	0.628371	0.929	0.78
COA1	1.49302e-77	0.628173	0.847	0.647
KIF23	2.86403e-114	0.62797	0.367	0.105
LUC7L2	6.4714e-108	0.627893	0.435	0.162
MOB4	3.2851e-100	0.62789	0.499	0.225
TST	3.42158e-89	0.627761	0.555	0.289
TUBD1	3.45008e-87	0.62767	0.664	0.399
PAK1IP1	1.46797e-112	0.627581	0.406	0.137
NOM1	5.37093e-133	0.627559	0.328	0.067
FXN	1.69289e-115	0.627505	0.405	0.135
KRT17	3.35728e-204	0.627484	0.255	0
MPDU1	6.64357e-103	0.627476	0.448	0.177
ASF1B	2.23227e-113	0.627456	0.424	0.152
SMYD2	1.45674e-117	0.627425	0.355	0.094
UBE2I	1.93676e-77	0.627282	0.941	0.799
ARL1	3.99802e-95	0.627124	0.582	0.306
ZFP36L1	2.2825e-75	0.627121	0.698	0.504
SKA2	3.56536e-69	0.626763	0.957	0.831
LUC7L	3.80553e-106	0.626634	0.468	0.193
FAM96B	2.13006e-66	0.626371	0.914	0.776
MMADHC	9.98495e-73	0.626177	0.813	0.609
HEATR6	1.46875e-94	0.625952	0.602	0.326
MOB1A	2.28516e-92	0.625883	0.725	0.458
CALR	4.95462e-76	0.625664	0.888	0.706
NT5C3B	6.61712e-85	0.625662	0.689	0.432
PRKAR1A	1.72026e-90	0.625479	0.79	0.54
EIF4EBP2	1.59446e-100	0.625417	0.537	0.259
ITGB1BP1	4.63734e-77	0.625315	0.893	0.722
RFK	9.40607e-99	0.625182	0.485	0.215
HNRNPA0	3.06838e-77	0.625175	0.938	0.785
WDR54	7.62512e-94	0.625061	0.593	0.318
POLR2H	7.58275e-75	0.62493	0.877	0.696
LSM4	2.73329e-63	0.624828	0.978	0.895
MEX3A	1.5568e-129	0.624785	0.313	0.059
USMG5	2.25479e-59	0.624647	0.986	0.937
OGFR	3.1024e-92	0.624477	0.554	0.282
LSM2	1.0427e-80	0.624334	0.9	0.715
SMC1A	1.1873e-98	0.624308	0.507	0.237
HCCS	5.7333e-103	0.624213	0.496	0.224
RRP1B	3.78821e-94	0.624155	0.496	0.228
HSPA4	6.41369e-98	0.624118	0.481	0.211
PKP3	4.21047e-94	0.623959	0.603	0.329
DAD1	2.48346e-62	0.623949	0.883	0.741
RRP15	3.10413e-91	0.623935	0.59	0.319
CMSS1	3.27572e-97	0.623887	0.608	0.331
TBCA	6.53865e-56	0.623677	0.995	0.965
ETFB	9.03962e-74	0.623451	0.79	0.582
MYBL2	6.93351e-134	0.623381	0.706	0.4
CDCA4	7.59858e-95	0.623315	0.54	0.268
WDR46	5.82599e-95	0.622921	0.51	0.241
PLEKHJ1	1.52272e-87	0.622898	0.687	0.423
GLOD4	4.28631e-96	0.622778	0.485	0.218
DLEU2	3.85595e-134	0.622537	0.294	0.046
MPHOSPH8	2.36732e-94	0.622503	0.638	0.363
SAP30	5.12006e-113	0.622468	0.364	0.108
TDG	2.8191e-89	0.622441	0.719	0.455
SAMM50	1.46491e-96	0.622428	0.426	0.168
NTHL1	2.95572e-90	0.622406	0.584	0.315
HNRNPH3	1.40342e-84	0.622391	0.787	0.545
CDCA8	2.27092e-105	0.622175	0.372	0.119
PARP1	6.42635e-85	0.622014	0.787	0.545
PRKCI	1.62311e-102	0.621921	0.448	0.182
AAMP	3.88377e-87	0.62161	0.655	0.389
RNASEH2B	7.43563e-100	0.621561	0.441	0.178
WIPI2	3.89535e-89	0.621548	0.656	0.387
HSPBP1	4.81104e-97	0.621521	0.523	0.252
RPP25L	3.97005e-90	0.621506	0.561	0.294
MRPS5	2.33096e-86	0.621409	0.749	0.495
RSL1D1	7.6503e-62	0.62135	0.929	0.816
DNAJC7	3.01839e-81	0.621226	0.713	0.462
MPHOSPH10	4.49027e-95	0.621204	0.464	0.203
LMNA	2.15892e-67	0.621191	0.771	0.558
TRAPPC1	7.84708e-73	0.621153	0.836	0.635
TOMM22	2.41826e-73	0.621063	0.856	0.66
WDR33	8.50283e-92	0.621028	0.52	0.255
PTBP1	1.94971e-93	0.621009	0.62	0.346
PSMG3	5.92362e-75	0.620974	0.866	0.667
DBNDD1	2.42759e-88	0.620925	0.509	0.246
IFRD2	4.65821e-82	0.62092	0.728	0.478
HDAC1	1.65211e-90	0.620875	0.623	0.353
MRPL36	1.59402e-57	0.620868	0.952	0.866
FRG1	5.3828e-121	0.620841	0.317	0.069
RABIF	1.57958e-82	0.620828	0.745	0.497
GSE1	8.32557e-91	0.62074	0.558	0.29
EEF1B2	1.94665e-58	0.620646	1	1
THOC3	5.55611e-87	0.620558	0.569	0.305
MPHOSPH6	6.17366e-101	0.62046	0.572	0.295
GADD45GIP1	2.32946e-60	0.620342	0.949	0.853
APPBP2	7.29635e-65	0.620336	0.962	0.86
APLP2	1.35048e-92	0.620241	0.548	0.279
HOMER3	9.92359e-115	0.620238	0.328	0.08
KISS1R	1.14647e-130	0.62022	0.289	0.045
RPF2	1.29333e-88	0.620107	0.498	0.238
TSEN34	9.18156e-70	0.620085	0.857	0.67
PHAX	9.79648e-99	0.619988	0.538	0.264
LRWD1	2.38602e-125	0.619979	0.302	0.058
GAR1	7.69545e-85	0.619764	0.609	0.346
PHF5A	2.94534e-85	0.619461	0.766	0.517
ETFA	3.86245e-63	0.619453	0.842	0.67
PDS5B	1.19668e-106	0.619448	0.352	0.104
PRDX6	2.46134e-60	0.619339	0.957	0.939
FH	1.93235e-98	0.619278	0.395	0.143
BRCA2	2.01502e-105	0.619253	0.349	0.103
BACE2	2.50924e-94	0.619244	0.424	0.17
TSEN54	1.4365e-89	0.619225	0.645	0.377
ADSL	1.43794e-85	0.619127	0.484	0.23
UFM1	1.70093e-84	0.618901	0.78	0.535
C4orf19	3.38349e-186	0.618861	0.238	0.001
HP1BP3	8.41333e-91	0.618841	0.492	0.231
PSMB5	2.57318e-53	0.618838	0.987	0.978
LIG1	7.69045e-114	0.61879	0.329	0.083
KPNB1	1.21164e-63	0.618778	0.916	0.775
BZW1	3.65422e-79	0.618701	0.869	0.665
NDUFA3	1.43861e-79	0.618653	0.816	0.59
COMTD1	2.64452e-81	0.618615	0.65	0.394
ATP2A2	2.44047e-100	0.618598	0.427	0.17
CTNNBL1	3.99328e-102	0.618377	0.381	0.131
ITPK1	5.21411e-88	0.618339	0.472	0.216
POLR1C	5.78339e-100	0.618324	0.385	0.135
TAF7	7.21626e-79	0.618237	0.791	0.559
FBXO5	1.54966e-106	0.61803	0.328	0.087
MIS18BP1	1.72012e-93	0.617999	0.466	0.207
TGFB1	1.94973e-106	0.617977	0.475	0.209
GLA	1.50045e-92	0.617969	0.436	0.183
PSMD1	5.26941e-92	0.61788	0.462	0.206
MED10	5.19742e-81	0.617859	0.734	0.486
SF3A3	4.9367e-85	0.617856	0.504	0.248
GPI	9.99795e-84	0.617782	0.636	0.375
LINC00998	1.49085e-81	0.617772	0.519	0.265
BMS1	1.26835e-96	0.617629	0.44	0.183
SUSD3	9.29354e-114	0.617591	0.344	0.097
MYC	6.37402e-72	0.617554	0.805	0.593
ZNF217	2.62829e-73	0.617527	0.596	0.367
S100A9	5.70271e-116	0.617436	0.297	0.06
ARL6IP6	6.51988e-102	0.617411	0.357	0.112
CUEDC2	5.74593e-96	0.617358	0.677	0.404
OCLN	1.25648e-103	0.617352	0.35	0.105
PSMD13	3.80843e-78	0.617333	0.564	0.312
NDUFS7	6.58014e-77	0.617243	0.817	0.597
BRAT1	5.74815e-108	0.617194	0.355	0.108
ROGDI	4.0424e-90	0.617175	0.478	0.222
FARSA	1.44924e-85	0.617154	0.46	0.209
MCM5	5.54647e-111	0.617132	0.312	0.073
TXNDC9	1.26994e-76	0.616943	0.574	0.324
MINOS1	1.01799e-72	0.616941	0.826	0.615
H3F3A	2.68908e-37	0.616795	1	0.999
ZNF511	5.88689e-74	0.616641	0.817	0.603
CLSPN	1.63058e-103	0.616404	0.369	0.123
FARSB	3.82648e-92	0.616398	0.448	0.193
B9D1	1.01135e-91	0.6162	0.412	0.164
SEMA4C	3.55912e-128	0.616195	0.283	0.046
RDX	1.74509e-86	0.615978	0.442	0.193
HLTF	2.59592e-91	0.615975	0.406	0.16
UHRF1	2.21091e-124	0.615971	0.283	0.047
RFC5	8.37583e-105	0.615931	0.341	0.1
BCAS4	2.97338e-91	0.615892	0.496	0.239
PRMT5	2.18755e-87	0.615864	0.499	0.243
GUSB	3.50838e-110	0.615842	0.315	0.077
CALM3	8.87359e-65	0.615788	0.952	0.825
PSMD4	2.04795e-49	0.615785	0.939	0.89
NUDT15	4.57379e-98	0.615679	0.373	0.129
COX6B1	4.52259e-44	0.615644	0.998	0.995
MPLKIP	2.21352e-80	0.615546	0.794	0.561
DCP2	2.33479e-87	0.615497	0.51	0.253
MTL5	1.53634e-95	0.615447	0.465	0.208
SAR1B	6.46456e-75	0.615379	0.676	0.431
SASS6	5.72965e-117	0.615354	0.291	0.056
CTXN1	9.32387e-79	0.615248	0.549	0.298
TROAP	2.11792e-95	0.615243	0.456	0.201
PMF1	1.64788e-75	0.615097	0.689	0.444
GRB2	6.72105e-76	0.61495	0.782	0.553
CRELD2	7.76495e-74	0.614949	0.743	0.51
THRAP3	8.17817e-68	0.614808	0.768	0.552
NGDN	5.66709e-90	0.614684	0.484	0.229
RASSF7	1.60866e-88	0.614629	0.5	0.243
TUBA1A	4.08618e-58	0.614603	0.687	0.488
DCAF7	3.92383e-67	0.614562	0.8	0.597
USP14	8.73695e-83	0.614266	0.537	0.282
USP10	4.06333e-81	0.614151	0.621	0.365
TGOLN2	1.94204e-88	0.614122	0.506	0.249
CPSF3	9.04895e-104	0.613905	0.318	0.084
YEATS4	4.89531e-88	0.613836	0.513	0.256
ECT2	5.57491e-100	0.613828	0.373	0.131
SUV39H2	1.8122e-106	0.613644	0.348	0.108
NUF2	1.38679e-96	0.613503	0.35	0.114
ZMPSTE24	7.65675e-95	0.613336	0.417	0.17
TM2D3	1.46999e-80	0.613262	0.538	0.286
MKKS	6.1605e-72	0.613255	0.899	0.723
MRS2	7.37973e-91	0.613246	0.388	0.147
AK2	2.8089e-71	0.613216	0.776	0.553
KLF10	1.11404e-92	0.613138	0.366	0.128
KCNK15	1.09396e-80	0.6131	0.489	0.241
ZFP36L2	1.57389e-71	0.612964	0.528	0.289
KREMEN2	2.05108e-101	0.612912	0.338	0.102
DEGS2	3.27471e-79	0.612859	0.451	0.21
RP11-1399P15.1	2.40545e-159	0.612819	0.232	0.007
SS18L2	2.29882e-78	0.612793	0.531	0.283
SLC5A6	2.42731e-99	0.612767	0.395	0.15
C21orf58	2.38386e-94	0.612684	0.347	0.112
SEPW1	2.14069e-65	0.612642	0.901	0.745
PPP2CA	1.79423e-79	0.612628	0.651	0.398
EIF2AK2	2.16479e-98	0.612557	0.395	0.15
RMND5B	4.52741e-63	0.612549	0.774	0.574
PDCD2L	2.70259e-103	0.61248	0.334	0.098
DOK7	8.00273e-119	0.612411	0.279	0.05
TXNL1	3.21793e-64	0.612394	0.787	0.585
FAM96A	1.22075e-70	0.612376	0.788	0.569
COX5A	3.23815e-48	0.612352	0.99	0.96
KLHDC4	2.55606e-92	0.612335	0.374	0.137
JUN	1.81723e-63	0.612269	0.716	0.498
C16orf74	1.93355e-88	0.612263	0.371	0.135
CHORDC1	3.51762e-89	0.612195	0.4	0.159
IRS1	7.40131e-83	0.612181	0.486	0.237
METTL2A	7.50815e-80	0.61218	0.592	0.339
RPP38	2.94165e-88	0.612106	0.498	0.244
NAA38	4.27771e-64	0.61208	0.908	0.76
GNL2	1.17581e-92	0.611812	0.356	0.122
ITGAE	6.54313e-77	0.611739	0.676	0.428
CADM1	4.83977e-162	0.611591	0.228	0.005
SUN1	3.71542e-86	0.611499	0.389	0.153
BPHL	3.85336e-101	0.611395	0.326	0.094
AGGF1	2.72153e-85	0.611337	0.468	0.22
PSMB7	1.32384e-49	0.611323	0.936	0.907
STRAP	4.63152e-66	0.611289	0.885	0.712
HMGN2	4.82922e-36	0.611244	0.996	0.986
CYCS	4.85317e-48	0.611223	0.954	0.884
NUP85	1.25266e-98	0.611221	0.34	0.106
SMARCA5	1.12163e-86	0.611214	0.56	0.303
SCD5	1.3181e-117	0.611107	0.275	0.048
TCTEX1D2	2.51599e-85	0.61108	0.54	0.287
TGIF1	3.90211e-75	0.611048	0.519	0.276
PIH1D1	3.13825e-77	0.610992	0.724	0.481
MSL3	3.70409e-102	0.61084	0.358	0.12
PRIM1	2.76813e-96	0.610703	0.352	0.118
CNOT4	1.87029e-86	0.610652	0.402	0.165
ORC6	3.32872e-100	0.610614	0.35	0.116
MRPL3	1.71632e-61	0.610604	0.837	0.654
FAM133B	4.51222e-88	0.610534	0.497	0.245
SUCLA2	1.13293e-94	0.610299	0.355	0.121
NAA50	5.67582e-80	0.610086	0.753	0.509
RRP9	1.0561e-89	0.610052	0.345	0.115
RP11-356J5.12	2.63424e-136	0.610029	0.239	0.019
METTL2B	3.87851e-106	0.610012	0.318	0.087
POR	2.29277e-93	0.609954	0.34	0.11
HPS1	3.09965e-76	0.609874	0.563	0.316
FANCI	1.55618e-93	0.60975	0.408	0.169
NIP7	5.02077e-86	0.609731	0.459	0.216
BSG	9.7814e-41	0.609657	0.932	0.855
PAIP2	7.55209e-71	0.609629	0.791	0.571
G2E3	6.74771e-78	0.609529	0.393	0.164
C4orf27	3.89338e-90	0.609501	0.367	0.133
YIF1A	1.35857e-57	0.609489	0.944	0.827
HLA-C	4.8197e-97	0.60945	0.327	0.097
NCAPG2	6.21307e-129	0.609395	0.251	0.029
EIF2S1	5.11189e-66	0.609367	0.753	0.533
DNAJC8	2.11402e-65	0.609348	0.798	0.591
MRPS26	1.56678e-47	0.60929	0.94	0.844
SEPHS1	1.55857e-80	0.609278	0.48	0.238
POLDIP2	1.21164e-63	0.609222	0.784	0.579
ABCF2	1.43852e-86	0.609047	0.397	0.162
SPATA33	2.07607e-77	0.608882	0.471	0.232
RPN2	4.20163e-57	0.608831	0.728	0.531
ZNF326	4.0215e-88	0.608789	0.395	0.16
LYPD1	1.66434e-115	0.608761	0.272	0.05
ASNA1	1.86629e-67	0.608748	0.719	0.492
PNO1	1.09377e-94	0.60874	0.395	0.157
LSM12	9.70384e-74	0.608526	0.679	0.437
ATG4B	2.63674e-85	0.608524	0.431	0.191
SERTAD4-AS1	8.23827e-134	0.608463	0.238	0.02
GADD45B	2.85932e-76	0.608371	0.427	0.194
RTCB	2.33321e-77	0.608368	0.515	0.273
AP2M1	9.82676e-47	0.608322	0.971	0.903
ZP3	1.12617e-99	0.60832	0.348	0.115
DDX1	4.81222e-79	0.608165	0.484	0.243
CNOT6	3.22046e-88	0.608102	0.45	0.206
DLGAP5	7.79754e-95	0.60809	0.301	0.08
SHMT1	6.89216e-84	0.607933	0.379	0.149
CFAP97	8.52565e-86	0.607912	0.363	0.135
TMEM123	5.66909e-80	0.6078	0.623	0.371
NPEPPS	2.06672e-87	0.60776	0.568	0.312
MICU2	1.06973e-77	0.607712	0.42	0.187
NUDCD1	2.58922e-86	0.607683	0.393	0.16
TIA1	2.16502e-95	0.607604	0.339	0.112
PARL	5.45184e-83	0.607589	0.667	0.412
NOC4L	1.92125e-88	0.607536	0.373	0.141
PABPN1	5.23782e-75	0.607496	0.683	0.439
TMEM167A	1.11711e-65	0.60733	0.911	0.75
EIF2B3	6.82299e-92	0.607313	0.333	0.108
KIFC1	7.43615e-94	0.607233	0.305	0.085
TCAF1	2.97611e-99	0.607222	0.311	0.087
HDAC3	4.0876e-80	0.607178	0.448	0.21
INAFM1	6.9632e-77	0.607082	0.493	0.254
EXOSC4	3.10753e-60	0.607001	0.758	0.551
POLE4	2.06934e-61	0.606877	0.882	0.713
ZC3H13	6.68079e-80	0.606877	0.612	0.36
RBBP5	5.53448e-89	0.60682	0.338	0.114
NAMPT	1.00478e-85	0.606814	0.371	0.142
CLNS1A	2.9819e-63	0.606791	0.872	0.696
DDX41	2.22929e-75	0.606776	0.522	0.28
SERPINH1	4.80326e-71	0.60668	0.514	0.278
REEP5	4.02642e-49	0.606311	0.908	0.784
UBE2V2	1.16568e-59	0.606224	0.815	0.624
AASDHPPT	4.75575e-95	0.606136	0.335	0.109
TNPO1	8.23108e-88	0.606089	0.416	0.181
PIN4	2.86684e-67	0.606077	0.746	0.523
CHD4	1.24412e-82	0.606052	0.582	0.332
MRPL23	1.09298e-69	0.606003	0.748	0.521
CDK10	1.58167e-83	0.60589	0.396	0.166
IFT57	2.91906e-70	0.605663	0.515	0.281
TMEM147	1.20679e-49	0.605646	0.986	0.923
DHX29	2.3592e-80	0.605643	0.47	0.231
ATP6V0D1	2.13788e-66	0.605643	0.568	0.336
RBM28	9.73505e-97	0.605594	0.325	0.102
MRPL39	1.99235e-98	0.60554	0.284	0.067
SMC6	8.35162e-92	0.605508	0.328	0.105
CCDC28B	2.66011e-103	0.605454	0.277	0.061
CANX	3.95557e-59	0.605421	0.918	0.771
TPR	1.44392e-77	0.605259	0.642	0.396
SMAD5	4.98619e-90	0.60521	0.348	0.123
CENPE	1.97003e-93	0.605113	0.291	0.076
PRPF19	5.89048e-70	0.605106	0.523	0.29
PAPSS1	4.16532e-86	0.604982	0.341	0.12
ADH5	2.96407e-75	0.604935	0.615	0.368
SERTAD4	2.69633e-86	0.604814	0.318	0.101
RNF26	1.33172e-75	0.60478	0.437	0.207
PKMYT1	1.3653e-88	0.604747	0.36	0.136
CCNC	1.22559e-76	0.604688	0.644	0.398
TIGAR	3.64952e-114	0.604644	0.255	0.042
SERBP1	1.19345e-41	0.604535	0.989	0.951
MRPL44	5.83716e-88	0.604508	0.342	0.12
MXD3	2.0564e-78	0.60448	0.345	0.128
ANP32A	6.5771e-57	0.604302	0.802	0.615
CDC6	6.06954e-90	0.604251	0.297	0.083
CD46	5.47568e-90	0.604083	0.342	0.121
SIVA1	1.08853e-29	0.604046	0.995	0.969
RCC1	4.55547e-77	0.604045	0.503	0.266
BCLAF1	7.85531e-78	0.603993	0.642	0.396
CHCHD1	6.35875e-57	0.603907	0.904	0.757
TRIM33	9.16014e-65	0.603907	0.885	0.71
BOLA3	2.91463e-56	0.60385	0.896	0.749
MRPS23	6.69896e-45	0.603633	0.902	0.825
SBDS	1.24637e-73	0.603629	0.603	0.362
CIAO1	5.02562e-64	0.603618	0.593	0.365
RTKN2	1.73591e-95	0.60358	0.279	0.067
PSME3	6.35238e-93	0.603539	0.508	0.26
ACOT7	4.81179e-71	0.603529	0.472	0.242
PODXL2	5.21233e-85	0.603498	0.472	0.232
C2orf47	5.98086e-84	0.603462	0.383	0.157
PCID2	2.8818e-84	0.60332	0.359	0.138
LMNB2	1.23739e-87	0.603239	0.317	0.102
MRPS31	6.48581e-78	0.603239	0.372	0.151
PSMG2	4.18125e-61	0.603207	0.719	0.504
ADI1	5.49715e-62	0.603139	0.803	0.603
CD81	1.59922e-82	0.603091	0.46	0.225
PRKRA	1.80764e-72	0.602996	0.557	0.319
METTL5	1.74412e-68	0.602924	0.673	0.44
VPS35	3.19287e-65	0.602793	0.586	0.356
TMEM248	5.6051e-75	0.602783	0.463	0.23
FKBP1A	6.5816e-62	0.602782	0.865	0.685
SMARCA4	1.76585e-72	0.602509	0.7	0.463
UFSP2	5.64e-107	0.602499	0.258	0.048
KNSTRN	2.2257e-79	0.602476	0.406	0.185
TFRC	5.10455e-69	0.602453	0.54	0.306
DDX18	1.61766e-75	0.60243	0.733	0.495
FASTK	3.18163e-79	0.602398	0.638	0.391
TMEM70	4.94012e-67	0.602368	0.51	0.282
MRPL37	6.83333e-56	0.602265	0.859	0.692
NT5DC2	2.81241e-80	0.602251	0.577	0.331
BAX	2.29884e-67	0.602244	0.842	0.643
DDX27	6.89567e-74	0.602179	0.586	0.345
MCM2	1.72121e-93	0.602163	0.286	0.075
TFDP1	5.17945e-69	0.602109	0.645	0.409
AGO2	2.03521e-69	0.602091	0.545	0.31
RFWD3	2.0801e-81	0.60209	0.338	0.123
TSPAN3	1.00614e-79	0.602063	0.493	0.256
NSMCE4A	1.6922e-75	0.602014	0.432	0.205
ACADVL	8.50046e-74	0.601975	0.543	0.305
MTX1	1.18328e-59	0.601904	0.619	0.398
EIF5A	3.81397e-67	0.601872	0.652	0.419
MARCH5	2.76085e-71	0.601752	0.557	0.321
UBE2D2	2.36043e-49	0.601656	0.932	0.827
TBL3	8.03581e-94	0.601648	0.28	0.072
PPP1R35	2.87559e-70	0.601602	0.522	0.29
POLR2G	1.05192e-39	0.601547	0.867	0.782
WDR4	9.61577e-85	0.60137	0.34	0.123
HYLS1	1.22238e-83	0.601343	0.3	0.091
PDSS1	2.46576e-94	0.601331	0.283	0.073
PLP2	3.83223e-64	0.601283	0.922	0.766
NEIL2	6.45628e-100	0.601271	0.259	0.052
GEMIN6	1.64164e-71	0.601199	0.594	0.36
SMU1	3.8279e-97	0.601142	0.291	0.079
WWTR1	3.67309e-102	0.601069	0.26	0.053
PTCD3	1.64168e-80	0.601066	0.351	0.134
CEBPZ	3.48502e-79	0.601025	0.387	0.167
EMC9	6.58726e-68	0.601012	0.774	0.555
BRMS1	9.461e-68	0.600946	0.693	0.463
OIP5	2.87828e-95	0.600765	0.27	0.063
RBM17	4.34707e-55	0.600703	0.91	0.774
DERL2	2.8581e-73	0.600625	0.43	0.208
NSD1	3.19655e-68	0.600557	0.551	0.318
DSCC1	4.03654e-81	0.600531	0.326	0.115
EXOSC9	8.31484e-88	0.600497	0.283	0.077
FAM98A	1.62864e-78	0.60049	0.343	0.13
TRIM28	7.65234e-70	0.600277	0.627	0.393
BAG3	4.06359e-94	0.600247	0.298	0.088
TRMT61A	1.47477e-82	0.600243	0.406	0.181
ANXA5	2.936e-61	0.600127	0.653	0.431
RARRES2	7.3369e-156	0.60008	0.2	0
UBAC1	3.65646e-69	0.600068	0.602	0.368
MRPL2	5.37875e-63	0.600053	0.56	0.334

## Sheet: CD44L>LTED
			Fraction Cells w/Expression
Gene	FDR	AUC	CD44L	LTED
CYBA	0	0.992124	0.994	0.159
SNRPE	0	0.973444	1	0.993
RANBP1	0	0.965918	1	0.82
HMGB1	0	0.960794	1	0.976
ACTB	0	0.956825	1	0.993
SNRPF	0	0.95454	1	0.84
CLIC3	0	0.952864	0.957	0.129
MOCS2	0	0.952388	0.993	0.568
PTMA	0	0.948373	1	0.999
HSP90AA1	0	0.947885	1	0.967
APRT	0	0.946499	1	0.989
RPS21	0	0.943792	1	1
PHB	0	0.941761	1	0.935
HSPE1	0	0.933349	1	0.93
HMGB2	0	0.933017	0.991	0.394
C1QBP	0	0.932497	0.997	0.834
PFN1	0	0.929199	1	0.998
ATP5J2	0	0.926083	0.998	0.879
NDUFB2	0	0.925525	1	0.922
KRT18	0	0.925416	1	0.999
MT2A	0	0.925008	0.995	0.702
RHOD	0	0.924443	0.992	0.636
POLR2L	0	0.922656	1	0.935
CALM2	0	0.921492	1	0.898
ATP5G3	0	0.920633	1	0.968
TPI1	0	0.91601	1	0.968
TRAPPC2L	0	0.913246	0.994	0.775
FABP5	0	0.91296	0.972	0.44
UBE2T	0	0.91267	0.966	0.428
CD9	0	0.912195	0.942	0.337
NME1	0	0.9117	1	0.971
TXNDC17	0	0.909818	0.989	0.677
TUBB4B	0	0.909603	0.978	0.579
ADIRF	0	0.90853	0.904	0.186
PSMA7	0	0.901914	1	0.99
PPIA	0	0.901367	1	1
KRT8	0	0.899301	1	0.996
TXN	0	0.898707	1	0.989
HNRNPAB	0	0.895937	0.998	0.781
COX5B	0	0.895112	1	0.976
IFITM3	0	0.894397	0.984	0.586
RPS26	0	0.893545	1	0.996
TUBA1B	0	0.891482	1	0.94
SNRPG	0	0.888513	1	0.937
PA2G4	0	0.886535	0.994	0.742
SEC61G	0	0.884818	0.999	0.946
SSBP1	0	0.883881	0.965	0.61
GAPDH	0	0.882823	1	1
POMP	0	0.881341	1	0.976
HSP90AB1	0	0.881079	0.997	0.958
GAL	0	0.88015	0.892	0.226
TUBB	0	0.873936	0.999	0.91
SHFM1	0	0.872866	0.996	0.743
CCT5	0	0.872535	0.97	0.72
POLR2F	0	0.871874	0.987	0.624
LDHA	0	0.869337	0.989	0.826
PSMA4	0	0.86759	0.979	0.861
NHP2	0	0.865266	1	0.999
GSTM3	0	0.864835	0.979	0.744
MT1X	0	0.86473	0.859	0.197
ATP5B	0	0.862407	0.979	0.84
SNRPA1	0	0.860709	0.963	0.612
IL24	0	0.859507	0.724	0.006
PDZK1	0	0.859345	0.782	0.069
PSMB6	0	0.858042	0.98	0.772
DCXR	0	0.856329	0.997	0.862
SRI	0	0.855281	0.848	0.191
PSMG1	0	0.855243	0.933	0.397
NUCKS1	0	0.855034	1	0.99
CCT2	0	0.854649	0.955	0.632
KPNA2	0	0.85371	0.953	0.455
EBNA1BP2	0	0.852605	0.968	0.564
MCM7	0	0.85258	0.847	0.194
RRM2	0	0.852519	0.912	0.275
CLDN7	0	0.851657	0.963	0.605
UBE2C	0	0.850639	0.951	0.365
TIMP1	0	0.850559	0.785	0.089
CCT7	0	0.85053	0.957	0.639
RAC3	0	0.84986	0.945	0.445
MDH1	0	0.849848	0.903	0.441
PRMT1	0	0.849423	0.954	0.631
LY6E	0	0.849172	1	0.896
ZWINT	0	0.849032	0.897	0.257
DNAJA1	0	0.847139	0.938	0.463
MRPL22	0	0.84631	0.952	0.507
HSP90B1	0	0.845102	0.953	0.509
SRSF2	0	0.844669	0.997	0.778
RPS7	0	0.84382	1	1
MDH2	0	0.843808	0.975	0.738
RBX1	0	0.842201	0.985	0.739
PRELID1	0	0.841704	1	0.995
RBM8A	0	0.841178	0.997	0.943
RNASEH2C	0	0.840331	0.976	0.611
IL20	0	0.839135	0.837	0.178
ERH	0	0.838846	0.999	0.95
ATP5A1	0	0.838456	0.973	0.765
PRDX1	0	0.838388	0.996	0.992
OAT	0	0.838103	0.858	0.252
KRT19	0	0.837837	0.999	0.996
CAPZA2	0	0.836964	0.877	0.263
MRPL51	0	0.836924	0.999	0.901
RPL26	0	0.836236	1	1
CCNB1	0	0.835746	0.836	0.211
MAD2L1	0	0.83494	0.858	0.258
NASP	0	0.83417	0.87	0.289
NDUFAB1	0	0.833791	0.991	0.845
PSME2	0	0.833494	0.939	0.593
SUMO2	0	0.833121	1	0.994
PSMD6	0	0.832928	0.998	0.992
LGALS3BP	0	0.832164	0.741	0.091
AREG	0	0.831288	0.992	0.543
SRSF7	0	0.830236	0.986	0.743
SKP1	0	0.8292	0.985	0.902
PDIA6	0	0.8291	0.977	0.72
PTTG1	0	0.828959	0.943	0.386
PSMB3	0	0.82811	0.943	0.648
TRIP6	0	0.826831	0.658	0.004
STOML2	0	0.826689	0.995	0.845
PPP4C	0	0.826391	0.985	0.721
ANP32E	0	0.825473	0.86	0.254
SPCS2	0	0.824512	0.971	0.694
EIF4A3	0	0.823958	0.85	0.305
AURKB	0	0.82347	0.787	0.156
CCT4	0	0.823447	0.955	0.64
HACD3	0	0.822148	0.894	0.378
PCBP1	0	0.821044	0.988	0.76
COX4I1	0	0.82093	1	1
CA12	0	0.820808	0.709	0.066
SLIRP	0	0.82071	0.997	0.922
DNAJC15	0	0.819926	0.962	0.585
TFAM	0	0.819914	0.864	0.28
DDX39A	0	0.819541	0.852	0.293
PSMB2	0	0.819267	0.962	0.687
GREB1	0	0.819028	0.853	0.26
SEPT11	0	0.818979	0.901	0.363
PSMD12	0	0.818271	0.95	0.553
CCDC34	0	0.817966	0.884	0.311
TRAP1	0	0.817935	0.854	0.328
NDUFS3	0	0.817786	0.958	0.635
POLR2I	0	0.816612	0.997	0.871
NDUFA9	0	0.816309	0.761	0.153
HIST1H4C	0	0.815704	0.956	0.508
MRPL12	0	0.815363	0.998	0.872
EBPL	0	0.814922	0.918	0.433
COPS6	0	0.8125	0.916	0.454
CDK1	0	0.812399	0.752	0.154
ILF2	0	0.811841	0.95	0.662
NDUFS6	0	0.811019	1	0.969
CD47	0	0.810888	0.927	0.507
HN1	0	0.810445	1	0.958
HSPD1	0	0.810384	0.99	0.922
RAN	0	0.81029	0.999	0.997
PDCD5	0	0.809839	0.99	0.779
ARPC1B	0	0.809638	0.976	0.685
TCEB2	0	0.808925	1	0.985
NPM1	0	0.808826	1	0.999
VDAC1	0	0.808738	0.983	0.745
ENO1	0	0.808131	0.978	0.877
FAU	0	0.805326	1	1
TMSB10	0	0.804263	1	1
KIAA0101	0	0.803694	0.997	0.636
SDHA	0	0.803527	0.811	0.248
GINS2	0	0.803088	0.877	0.304
POLR2J	0	0.802733	0.99	0.793
SLC25A4	0	0.802689	0.808	0.226
NAA38	0	0.802006	0.987	0.76
XRCC6	0	0.801383	0.89	0.448
LGALS1	0	0.801323	0.996	0.83
EIF4A1	0	0.801256	0.955	0.683
DPM1	0	0.799932	0.907	0.506
PSMA3	0	0.799873	0.955	0.792
NDUFV3	0	0.799567	0.946	0.548
COX6B1	0	0.798941	1	0.995
XRCC5	0	0.798835	0.916	0.468
PSMA5	0	0.798686	0.97	0.764
PPP1CA	0	0.798448	0.994	0.894
PGK1	0	0.798182	0.953	0.755
HDAC2	0	0.798161	0.865	0.344
NOP58	0	0.79741	0.791	0.213
PSMC3	0	0.79711	0.929	0.551
ATP5F1	0	0.797095	0.972	0.757
ARF5	0	0.796617	0.859	0.314
SSB	0	0.796173	0.914	0.478
PSMB1	0	0.796135	0.98	0.935
ARMT1	0	0.795894	0.966	0.663
NDUFB4	0	0.7956	0.987	0.869
ATP5G1	0	0.79492	0.999	0.944
NENF	0	0.794868	0.98	0.679
NOP56	0	0.794484	0.882	0.361
HNRNPR	0	0.793105	0.897	0.387
LSM7	0	0.792852	0.994	0.824
CHCHD3	0	0.791956	0.913	0.456
PFDN2	0	0.791829	0.98	0.774
MARCKSL1	0	0.791723	0.994	0.83
FIS1	0	0.790874	0.987	0.763
H2AFZ	0	0.789458	1	0.998
POLD2	0	0.788229	0.966	0.636
MRPL47	0	0.787092	0.864	0.375
MTCH2	0	0.786821	0.975	0.697
TRMT10C	0	0.78656	0.824	0.299
PSMC5	1.72913e-297	0.786237	0.992	0.933
PPM1G	0	0.786107	0.976	0.663
DEF8	0	0.785162	0.892	0.406
CACYBP	0	0.785073	0.965	0.7
COX7B	0	0.784536	0.999	0.941
LAPTM4A	0	0.783793	0.923	0.604
HSPB11	0	0.783665	0.831	0.303
RPS28	4.98749e-297	0.783454	1	1
SNRPD1	0	0.783006	0.997	0.906
S100A6	7.62498e-210	0.782741	0.993	0.851
BIRC5	0	0.78255	0.928	0.389
CDC20	0	0.782088	0.783	0.219
SUCLG1	0	0.782021	0.908	0.534
CYC1	1.18175e-298	0.781796	0.996	0.949
YWHAQ	0	0.781249	0.985	0.764
ATP5D	1.45913e-299	0.780136	1	0.988
DDX56	0	0.77923	0.786	0.255
MRPL21	0	0.77911	0.976	0.729
SRSF3	3.07698e-291	0.779018	0.996	0.924
CCT8	3.57794e-299	0.778856	0.914	0.612
HELLS	0	0.778849	0.794	0.235
H2AFV	2.73684e-305	0.778366	1	0.931
GALK1	0	0.777827	0.827	0.32
UQCRH	6.6001e-296	0.777394	1	0.998
CCDC47	0	0.777372	0.901	0.432
FAM136A	0	0.777336	0.962	0.634
MTPN	0	0.77514	0.877	0.387
SCCPDH	0	0.775039	0.847	0.328
NDUFB10	3.18878e-290	0.774866	1	0.968
LSM6	0	0.774836	0.882	0.392
RUVBL2	0	0.774744	0.909	0.522
TK1	0	0.774665	0.905	0.363
NUP37	0	0.774354	0.718	0.176
ECHS1	5.2589e-278	0.773965	0.97	0.792
CXXC5	0	0.773	0.96	0.623
WDR18	0	0.772803	0.866	0.417
CFL1	2.72895e-274	0.772403	1	0.999
ARPC1A	0	0.772238	0.969	0.687
LUC7L3	0	0.772084	0.919	0.482
COPE	6.98738e-303	0.771895	0.92	0.569
HAT1	0	0.771751	0.748	0.212
ATP5J	5.67943e-290	0.770906	1	0.956
CCT3	2.15919e-270	0.77085	0.99	0.906
ARL6IP1	0	0.770826	0.86	0.373
NPM3	0	0.770766	0.972	0.694
CDKN3	0	0.769794	0.924	0.408
HNRNPF	0	0.769729	0.969	0.664
UBE2S	1.13821e-268	0.76967	0.993	0.783
NDUFA3	0	0.769497	0.947	0.59
RAD51C	1.71708e-300	0.769293	0.993	0.799
PPA1	3.11405e-268	0.768589	0.989	0.891
PSMC4	2.60174e-305	0.768415	0.862	0.44
PDIA4	0	0.768093	0.816	0.3
UQCRC1	0	0.767876	0.855	0.406
EIF4E	0	0.767832	0.894	0.472
UQCRQ	4.46296e-286	0.767793	1	0.996
C7orf73	0	0.767575	0.971	0.677
DNAJC2	0	0.767054	0.736	0.2
PRDX4	3.81462e-282	0.766813	0.948	0.667
NDUFS2	0	0.766666	0.811	0.341
PPIH	0	0.766551	0.796	0.292
NUDT5	0	0.766405	0.922	0.553
CALM1	6.17495e-263	0.76554	0.999	0.941
TMA16	0	0.765426	0.747	0.207
BID	0	0.765061	0.924	0.521
ATP5C1	2.37006e-256	0.764998	0.967	0.82
TMA7	2.42699e-264	0.764876	1	0.977
MZT1	0	0.764133	0.848	0.355
DDX46	1.88151e-286	0.763998	0.97	0.708
SYNCRIP	0	0.763776	0.913	0.486
SMS	0	0.76326	0.957	0.625
RAE1	0	0.763191	0.863	0.428
RPS27A	7.62338e-282	0.763101	1	1
SUPT16H	0	0.763088	0.845	0.346
COTL1	0	0.762766	0.729	0.198
ETNK2	0	0.76222	0.587	0.057
USMG5	2.20349e-267	0.762171	0.999	0.937
TUFM	2.33388e-256	0.762	0.973	0.832
EIF3K	6.64063e-258	0.761745	0.997	0.955
ATAD2	0	0.761663	0.796	0.257
CCNB2	0	0.761471	0.747	0.227
ADRM1	7.39588e-250	0.760837	0.979	0.86
ANKRD39	0	0.760447	0.783	0.277
PDHA1	1.21533e-286	0.759695	0.857	0.45
YWHAE	8.09718e-278	0.759409	0.984	0.758
PRDX3	0	0.75907	0.876	0.435
WDR34	0	0.759031	0.958	0.557
GSTO1	6.37325e-299	0.758658	0.854	0.426
DNAJC9	0	0.758209	0.834	0.319
MRPL11	3.81025e-267	0.757409	0.993	0.85
TAGLN2	6.43262e-270	0.757333	0.967	0.71
ARPC3	1.22911e-238	0.757068	0.982	0.879
ANXA6	0	0.756853	0.632	0.11
DLD	0	0.75667	0.661	0.139
NDUFS5	2.22276e-240	0.756516	0.998	0.981
SNRNP40	0	0.756356	0.711	0.2
UBC	1.23075e-216	0.756092	0.97	0.84
MRPS18C	1.1858e-281	0.755824	0.922	0.578
NUDC	7.01568e-285	0.754359	0.894	0.507
MAD1L1	0	0.753793	0.608	0.093
SNRPD2	9.56789e-246	0.75368	1	0.984
BOLA3	8.18871e-264	0.753537	0.976	0.749
NDUFA5	0	0.753434	0.839	0.352
NDUFB11	1.81433e-239	0.753108	0.998	0.963
CENPF	0	0.752893	0.679	0.156
ACTL6A	0	0.752525	0.71	0.192
DDX21	2.27563e-305	0.752141	0.953	0.611
AURKAIP1	1.22253e-239	0.752136	0.999	0.962
HSPH1	0	0.75171	0.849	0.382
CENPN	0	0.751328	0.889	0.418
UBE2N	6.51194e-294	0.751246	0.951	0.61
MRPL14	2.33889e-254	0.751163	0.996	0.874
CENPH	0	0.75078	0.654	0.136
ACTR2	0	0.75074	0.849	0.378
PGAM1	1.21243e-233	0.750434	0.992	0.897
MAGOHB	0	0.75038	0.702	0.189
ESD	2.24591e-224	0.750193	0.967	0.853
PCCB	0	0.749894	0.679	0.176
PUF60	1.64802e-267	0.749356	0.869	0.485
FKBP4	8.85359e-278	0.748991	0.94	0.605
RFC2	0	0.748982	0.622	0.115
DUT	2.19745e-261	0.748785	0.972	0.694
G3BP1	0	0.748752	0.789	0.29
FAM195A	4.51525e-247	0.748618	0.973	0.759
NDUFA12	6.55068e-269	0.748295	0.938	0.622
PSMD7	4.12752e-237	0.747291	0.964	0.739
CKS2	2.30268e-251	0.747036	0.962	0.677
UQCRFS1	1.95467e-231	0.746527	0.988	0.883
ZNHIT1	5.73346e-268	0.746336	0.939	0.621
ISYNA1	0	0.745551	0.637	0.133
MEST	0	0.745164	0.788	0.301
CDC123	1.125e-263	0.744384	0.866	0.476
PRDX6	2.77867e-216	0.744217	0.99	0.939
CKS1B	3.02296e-290	0.744042	0.994	0.742
HNRNPH1	3.20996e-290	0.743921	0.83	0.388
TUBB6	0	0.743862	0.717	0.222
S100A13	3.53354e-211	0.743567	1	0.971
VPS29	4.75959e-261	0.743319	0.891	0.525
SDHB	8.02401e-288	0.742548	0.815	0.361
GPN3	0	0.741507	0.593	0.102
SF3B6	1.24029e-198	0.74145	0.997	0.942
PHF19	0	0.741352	0.817	0.323
ECI2	0	0.74124	0.696	0.199
LSM8	5.89503e-298	0.741158	0.889	0.465
SFT2D1	1.49611e-302	0.740877	0.815	0.344
ISOC1	3.75683e-265	0.740231	0.923	0.567
RAMP1	0	0.739992	0.515	0.031
TSPAN4	0	0.739972	0.685	0.187
NOP16	9.29425e-288	0.739809	0.908	0.51
MRPL15	7.7244e-273	0.739734	0.852	0.435
EPCAM	1.30063e-212	0.738877	0.965	0.778
TXLNG	1.1047e-305	0.738836	0.682	0.193
CENPW	0	0.738636	0.806	0.304
TFB2M	0	0.738357	0.563	0.078
RPL26L1	8.10308e-236	0.738336	0.977	0.769
NCL	3.96848e-226	0.738261	0.985	0.815
TIMM50	6.84099e-288	0.737319	0.825	0.372
NUSAP1	0	0.737	0.701	0.2
TOP1	8.2672e-243	0.736361	0.966	0.715
SPC25	0	0.736356	0.552	0.075
EMG1	5.85087e-275	0.736319	0.797	0.347
HNRNPM	3.72013e-283	0.736236	0.868	0.438
AURKA	6.83489e-285	0.736197	0.798	0.334
CDCA3	0	0.736174	0.63	0.143
YBX3	1.85765e-241	0.735986	0.959	0.696
SMC4	0	0.735974	0.879	0.42
MRPL32	4.24668e-285	0.735757	0.809	0.352
NDUFC2	1.74616e-200	0.735596	0.976	0.838
TYMS	0	0.735441	0.741	0.248
SRRM1	1.60624e-283	0.735175	0.898	0.491
GID8	1.5352e-279	0.734715	0.911	0.524
SPCS3	1.16929e-284	0.734686	0.786	0.324
MRPL4	1.3532e-237	0.734628	0.97	0.735
NDUFB8	3.9687e-218	0.734416	0.961	0.747
C16orf13	2.74141e-223	0.734292	0.997	0.895
STIP1	2.56067e-277	0.733456	0.823	0.378
NUDT1	6.92219e-302	0.733403	0.892	0.458
RNFT1	7.06883e-284	0.733403	0.718	0.246
GRHPR	3.71007e-267	0.73331	0.857	0.442
ABHD11	5.28327e-300	0.733038	0.709	0.223
RNF181	2.12337e-227	0.732475	0.94	0.666
TMED2	1.91407e-246	0.732345	0.987	0.786
PSMC2	8.04861e-284	0.732345	0.693	0.221
NOL11	1.39171e-296	0.732254	0.727	0.244
TBRG4	3.57794e-299	0.73186	0.672	0.188
ALYREF	8.14926e-288	0.731593	0.711	0.234
PDXK	4.41795e-250	0.731369	0.879	0.502
IMP4	3.24556e-241	0.7311	0.941	0.643
THOC6	3.45293e-301	0.730999	0.64	0.159
PAICS	1.46329e-267	0.73096	0.877	0.473
HNRNPD	6.76476e-287	0.730729	0.849	0.404
SUB1	4.22444e-194	0.730697	0.998	0.974
PCNA	5.03023e-285	0.730413	0.658	0.186
ITM2B	2.30416e-273	0.730377	0.851	0.421
PTGES3	2.43069e-199	0.730171	0.997	0.923
CSE1L	2.81145e-274	0.729568	0.79	0.334
PSMD8	2.57921e-192	0.729545	0.973	0.855
UQCRC2	1.1107e-243	0.729462	0.843	0.452
EXOSC3	7.18047e-284	0.729285	0.702	0.229
UQCR10	8.91769e-194	0.728982	1	0.986
PAFAH1B3	8.48248e-242	0.728969	0.964	0.701
MAGOH	1.26768e-263	0.728954	0.8	0.362
MYL6	5.01228e-176	0.728242	1	0.998
SAR1A	2.27255e-252	0.727858	0.829	0.414
TSFM	6.70053e-246	0.727679	0.803	0.386
PWP1	1.04595e-272	0.727566	0.741	0.279
NIT2	3.48274e-238	0.727102	0.854	0.47
ZNRF1	5.45908e-269	0.726328	0.722	0.262
IAH1	1.01342e-257	0.726282	0.894	0.51
RUVBL1	1.82525e-245	0.726135	0.872	0.487
PLEKHO1	0	0.725991	0.512	0.053
LYAR	8.69131e-273	0.725871	0.754	0.293
RPIA	7.19182e-282	0.725618	0.706	0.234
THOC7	4.5008e-197	0.725148	1	0.997
ACP1	7.17745e-219	0.725006	0.991	0.833
MRPL42	5.42304e-269	0.724979	0.886	0.48
YWHAG	1.09753e-273	0.724764	0.73	0.265
NDUFB7	9.22106e-212	0.724716	0.993	0.862
C1orf35	4.26783e-266	0.724459	0.809	0.366
SUMO1	8.33878e-203	0.724288	0.991	0.869
S100A4	0	0.724073	0.518	0.06
TMEM18	3.95924e-248	0.72396	0.903	0.536
ITGB1	1.84347e-272	0.72395	0.724	0.261
EIF3I	1.55642e-189	0.723783	0.954	0.766
NPY1R	0	0.723592	0.453	0.005
ASPM	2.38253e-293	0.723411	0.578	0.117
RAC1	3.96764e-180	0.72326	1	0.989
RFC3	3.44395e-291	0.723258	0.614	0.146
CENPM	1.27077e-295	0.723041	0.746	0.269
CENPA	1.01935e-267	0.722941	0.612	0.159
RBM3	3.83217e-204	0.722888	0.982	0.814
CD3EAP	7.00366e-273	0.722494	0.674	0.21
SNRPB	3.41898e-179	0.722242	0.987	0.883
DPY30	5.16338e-213	0.721814	0.975	0.764
ADK	2.7198e-254	0.721735	0.766	0.324
MRPS23	7.75703e-187	0.721095	0.97	0.825
PARD6B	1.78167e-121	0.720554	0.995	0.908
DDX18	5.6025e-253	0.720377	0.885	0.495
NIFK	2.17375e-249	0.720262	0.841	0.43
MAT2A	5.37213e-260	0.720245	0.752	0.301
DNALI1	0	0.719939	0.444	0.003
CAPZA1	1.36069e-244	0.719207	0.824	0.418
WDR77	1.59131e-258	0.719147	0.711	0.258
BRIX1	7.74556e-249	0.718974	0.769	0.332
AP1S1	6.28259e-222	0.718918	0.928	0.618
DTYMK	1.97934e-290	0.718117	0.968	0.629
NDUFB6	3.12574e-229	0.717781	0.843	0.454
EFHD1	2.14992e-290	0.717737	0.548	0.099
EXOSC8	4.40824e-236	0.717655	0.82	0.413
KIF20B	3.95748e-269	0.717447	0.619	0.166
UQCC3	8.56947e-212	0.717141	0.968	0.735
SF3B2	3.60245e-213	0.717109	0.938	0.659
RPS14	1.6941e-171	0.716905	1	1
PMPCA	2.73155e-266	0.716619	0.666	0.208
PTRH2	8.98604e-242	0.716358	0.76	0.329
POP7	2.48851e-229	0.716264	0.932	0.616
DEK	8.13312e-282	0.716091	0.956	0.603
TXNL4A	5.04853e-206	0.715581	0.961	0.732
RPP30	3.14957e-258	0.715579	0.704	0.252
CCNA2	8.80012e-277	0.71552	0.608	0.154
MORF4L1	4.21724e-183	0.715419	0.996	0.912
UFM1	2.10366e-234	0.715339	0.897	0.535
PSMD2	1.79358e-239	0.715329	0.814	0.4
RBBP4	9.69024e-261	0.71508	0.695	0.241
SLC25A11	5.37728e-257	0.715022	0.757	0.31
TECR	9.13993e-216	0.715021	0.879	0.531
GTPBP4	6.23355e-236	0.714054	0.845	0.447
H2AFX	8.55368e-271	0.714025	0.854	0.423
RBM25	2.28478e-240	0.713922	0.863	0.469
WBSCR22	5.29892e-238	0.713709	0.859	0.467
HSPA1A	3.37267e-245	0.713623	0.668	0.227
HAUS1	2.0726e-257	0.713581	0.624	0.178
C12orf75	1.74141e-224	0.713526	0.942	0.645
EIF6	1.00213e-196	0.713438	0.927	0.662
TOMM5	6.82496e-270	0.713255	0.704	0.244
HINT1	6.30025e-176	0.712664	1	0.999
NDUFA11	1.63573e-221	0.712654	0.954	0.68
CELSR2	3.73609e-270	0.712622	0.582	0.135
ITGAE	3.22611e-239	0.712442	0.836	0.428
PPID	2.72454e-262	0.711828	0.609	0.162
ATP5O	5.62458e-169	0.711137	0.978	0.855
RNASEH2A	4.70234e-250	0.710561	0.715	0.27
CCT6A	3.07639e-218	0.710558	0.903	0.57
HMMR	5.24206e-262	0.710389	0.536	0.106
GLRX3	5.06746e-226	0.710384	0.832	0.439
RWDD4	4.22668e-252	0.710381	0.608	0.169
FDFT1	2.5548e-189	0.710359	0.905	0.631
TFAP2C	5.68284e-236	0.710249	0.721	0.291
POLR3K	8.63174e-224	0.71019	0.876	0.51
DNAJB6	2.10993e-239	0.710089	0.83	0.419
GSTM4	1.76914e-270	0.710069	0.55	0.112
TCF25	3.78448e-227	0.710001	0.92	0.585
CENPU	4.67762e-269	0.709881	0.595	0.151
LINC00052	0	0.709553	0.727	0.248
CSNK2B	1.62345e-197	0.709117	0.923	0.636
VCP	2.2633e-239	0.708805	0.839	0.433
HMGN3	1.24952e-199	0.708709	0.944	0.677
CYB5A	3.13393e-208	0.708693	0.925	0.626
MRPS2	7.98434e-212	0.708637	0.857	0.496
PPP1CB	5.44811e-229	0.708576	0.823	0.426
PDHB	3.46714e-240	0.708114	0.652	0.217
MIS18A	7.11301e-261	0.707813	0.629	0.183
RPL8	4.0773e-146	0.706374	1	1
PSMD11	1.51787e-223	0.706117	0.74	0.323
PLK1	6.98839e-267	0.705943	0.567	0.133
CD151	2.60313e-228	0.705463	0.849	0.459
WDR43	1.93418e-249	0.705416	0.636	0.197
MNX1-AS1	5.67732e-279	0.705304	0.487	0.065
DCAF13	1.75695e-200	0.705115	0.836	0.474
TDG	9.86439e-226	0.705089	0.845	0.455
TRMT112	4.25745e-150	0.705064	0.999	0.98
MED31	1.27149e-231	0.705	0.625	0.199
GMNN	2.10019e-239	0.704963	0.7	0.266
HNRNPA2B1	6.37031e-150	0.704659	0.994	0.914
PSMB7	1.91483e-150	0.704554	0.979	0.907
CISD1	5.00992e-213	0.704178	0.894	0.553
SYT12	3.34187e-303	0.704104	0.448	0.034
GGH	2.34401e-238	0.703895	0.639	0.207
PPIB	3.59871e-143	0.703416	0.985	0.911
FEN1	6.81653e-241	0.702796	0.643	0.211
STMN1	6.16624e-231	0.702501	0.982	0.723
BCL2L12	1.26559e-251	0.702419	0.776	0.34
COX7C	9.17319e-151	0.702139	1	0.999
ALG8	1.16745e-247	0.701661	0.624	0.189
NDUFA8	3.08567e-193	0.701044	0.907	0.599
PDCL3	2.20346e-235	0.701027	0.601	0.177
PIN4	4.42847e-212	0.700917	0.878	0.523
PPIF	1.8847e-226	0.700828	0.744	0.323
SFPQ	2.42837e-213	0.700716	0.904	0.566
POLR2H	1.24371e-188	0.700477	0.947	0.696
RANGRF	1.09969e-282	0.700393	0.451	0.043
NOC2L	4.22436e-230	0.70018	0.765	0.344
TOP2A	2.09066e-245	0.700062	0.635	0.204
NDUFS8	5.78415e-156	0.700021	0.998	0.939
ING2	2.43471e-247	0.700008	0.544	0.124
MKI67	1.5375e-288	0.699823	0.724	0.27
LMAN1	4.40368e-226	0.699661	0.703	0.279
NDUFV1	1.60477e-185	0.699401	0.882	0.574
GTF2A2	7.17566e-203	0.699164	0.916	0.602
ISOC2	4.48973e-169	0.698654	0.979	0.813
MRPS25	5.58569e-194	0.698603	0.925	0.633
SRSF1	2.27101e-216	0.698224	0.892	0.539
SYAP1	3.35301e-205	0.697966	0.944	0.658
FKBP11	9.87818e-242	0.697757	0.537	0.122
SULT2B1	2.11464e-198	0.697404	0.728	0.336
BUD31	5.73937e-203	0.696952	0.925	0.616
MRPL19	3.87582e-229	0.696946	0.747	0.325
SRPK1	2.33664e-229	0.696532	0.637	0.214
S100A11	7.378e-119	0.696515	1	0.999
RSBN1L	3.80926e-237	0.696358	0.597	0.174
CCDC85B	1.50263e-149	0.695836	0.994	0.91
HPRT1	1.8591e-216	0.69556	0.724	0.31
VDAC2	1.89448e-149	0.695532	0.988	0.898
SLC16A1	6.34544e-302	0.695478	0.409	0.016
UMPS	9.07445e-221	0.695192	0.605	0.192
IQGAP2	0	0.695178	0.39	0
PSME1	1.77527e-165	0.694984	0.927	0.678
TMPO	6.4628e-241	0.694975	0.792	0.369
YWHAH	1.87197e-213	0.694928	0.855	0.48
ATP5I	8.70297e-186	0.694917	0.976	0.773
EMC6	3.32264e-167	0.694791	0.967	0.776
MED21	3.4876e-229	0.694719	0.594	0.177
STARD7	6.06017e-208	0.694445	0.746	0.343
PPP2R1A	1.6465e-209	0.694396	0.788	0.391
EXOSC5	6.18869e-216	0.693775	0.69	0.276
BTF3L4	1.99851e-170	0.693507	0.935	0.696
NR2C2AP	6.60951e-226	0.693138	0.554	0.147
SMC2	3.14208e-234	0.69265	0.535	0.129
XPO1	5.79338e-220	0.692254	0.713	0.297
ETFB	1.71842e-173	0.691914	0.881	0.582
ALG5	2.6497e-214	0.691836	0.771	0.366
DAD1	1.17751e-159	0.691677	0.95	0.741
WDR54	1.74098e-217	0.691374	0.731	0.318
IDH3A	4.14143e-217	0.691361	0.608	0.198
TCOF1	1.67611e-227	0.691189	0.557	0.15
RRP15	1.17048e-212	0.691039	0.728	0.319
METAP2	1.21947e-204	0.690938	0.848	0.48
HADHB	9.63847e-211	0.690847	0.629	0.221
DYNLL1	5.31889e-125	0.690783	0.999	0.972
SYPL1	3.06906e-210	0.690726	0.692	0.283
GCA	2.19789e-217	0.69068	0.528	0.132
AIMP2	1.0765e-177	0.69067	0.79	0.433
SAP30	2.76115e-235	0.69055	0.508	0.108
HSPA14	2.91239e-220	0.690509	0.585	0.176
GALE	3.55736e-237	0.690312	0.486	0.091
UFD1L	5.36358e-181	0.690067	0.871	0.548
NDUFV2	1.093e-179	0.689907	0.954	0.716
DNMT1	1.11612e-230	0.689897	0.796	0.383
VDAC3	5.6418e-196	0.689503	0.8	0.423
EEF1E1	1.09227e-205	0.689433	0.767	0.37
EIF1AX	2.20388e-160	0.689157	0.968	0.779
HSBP1	1.52027e-131	0.689124	1	0.988
IK	1.17964e-215	0.689025	0.674	0.262
OSTF1	2.76899e-213	0.688999	0.589	0.185
TUBG1	1.07646e-214	0.688798	0.806	0.409
SOD1	2.75668e-121	0.688786	0.999	0.991
GTSE1	1.22156e-216	0.688785	0.51	0.12
SON	2.08515e-206	0.688616	0.882	0.53
CORO1A	7.51564e-283	0.688594	0.4	0.02
MLF2	1.846e-175	0.688478	0.956	0.72
PRC1	8.61009e-223	0.688108	0.627	0.217
CKAP2	2.34919e-194	0.687493	0.579	0.192
HNRNPK	3.05683e-147	0.68704	0.974	0.818
TRAPPC1	2.81214e-184	0.686998	0.925	0.635
MRPS5	6.78783e-202	0.686929	0.857	0.495
S100A7	0	0.686707	0.374	0.001
CDC42	1.26927e-191	0.686568	0.863	0.523
EIF5A	1.80978e-202	0.686464	0.803	0.419
SF3B4	5.48482e-182	0.686289	0.835	0.486
MRPL46	1.07417e-193	0.686274	0.705	0.313
TMX1	3.87143e-201	0.68593	0.767	0.374
GLOD4	8.78366e-204	0.685716	0.617	0.218
C1D	1.21628e-209	0.685412	0.705	0.299
GCSH	3.4154e-158	0.685381	0.977	0.81
PBK	1.04495e-225	0.685101	0.521	0.129
KPNB1	4.38367e-156	0.685014	0.967	0.775
PPP1CC	7.754e-203	0.684739	0.903	0.569
COX17	9.11884e-137	0.684712	0.989	0.883
COMMD10	1.02728e-209	0.684624	0.554	0.16
CMSS1	5.67554e-216	0.684457	0.739	0.331
DCTN3	3.24767e-189	0.684415	0.853	0.503
RBBP7	3.57974e-199	0.684266	0.767	0.377
EXOSC7	2.16172e-217	0.683998	0.536	0.144
TPX2	1.89856e-224	0.683906	0.614	0.209
TPRKB	3.75686e-194	0.683666	0.801	0.424
RAD21	3.02598e-216	0.68325	0.819	0.426
MACROD1	7.52573e-208	0.683182	0.704	0.299
SNHG15	3.4265e-200	0.683166	0.728	0.331
PQLC3	2.68564e-208	0.683095	0.519	0.133
MMADHC	7.61324e-171	0.682968	0.901	0.609
KDELR2	2.24493e-146	0.682869	0.992	0.88
COPRS	1.55277e-185	0.682868	0.87	0.534
MINOS1	1.82075e-180	0.682785	0.914	0.615
GADD45GIP1	3.32477e-145	0.682338	0.983	0.853
ADI1	3.94415e-173	0.682285	0.902	0.603
MRGBP	7.54214e-188	0.682276	0.806	0.439
EIF3B	4.7507e-194	0.682236	0.811	0.438
NTMT1	1.00858e-203	0.681779	0.862	0.5
UBB	1.53539e-92	0.681713	0.993	0.985
LMNA	4.93311e-168	0.681507	0.874	0.558
IDH3B	1.76171e-195	0.681498	0.608	0.217
CEBPZ	3.16392e-213	0.681492	0.561	0.167
ACAA2	1.10678e-189	0.681484	0.677	0.288
FXN	3.24395e-211	0.681372	0.52	0.135
PSMB5	1.3508e-116	0.681372	0.996	0.978
MRPL28	7.35597e-157	0.681076	0.886	0.599
RFXANK	1.94482e-209	0.680782	0.541	0.153
FAM96B	1.11365e-146	0.680531	0.963	0.776
WDR74	1.9634e-182	0.680505	0.82	0.463
NOSIP	2.2048e-168	0.68037	0.787	0.436
PRKDC	5.82385e-203	0.680153	0.75	0.354
TNNT1	6.75075e-165	0.679809	0.805	0.468
TMEM208	9.06716e-186	0.679686	0.867	0.526
MRPL16	1.17049e-178	0.679439	0.806	0.447
SEPT7	1.11981e-179	0.679421	0.901	0.592
SRSF11	6.6057e-169	0.679314	0.87	0.554
RPS24	7.19665e-122	0.679139	1	1
RHEB	2.50053e-152	0.67889	0.969	0.78
HSPA8	5.52258e-87	0.678739	0.995	0.978
MPDU1	1.09093e-201	0.678672	0.565	0.177
SLC26A2	2.48115e-194	0.678269	0.558	0.178
H2AFJ	2.32431e-77	0.678264	0.999	0.952
SUGT1	5.79875e-193	0.678256	0.635	0.245
TRIP13	1.13333e-213	0.678072	0.474	0.101
SNRNP25	2.23366e-220	0.678055	0.911	0.563
TIMM13	9.95498e-193	0.677961	0.884	0.547
PPP1R14B	1.00128e-139	0.677879	0.991	0.9
PPIG	2.63574e-187	0.677803	0.818	0.454
WASL	6.707e-211	0.677782	0.487	0.111
HIST2H2AC	1.6963e-191	0.677544	0.581	0.198
VRK1	2.88235e-200	0.677501	0.562	0.177
MCM6	1.32309e-206	0.677368	0.488	0.115
MTX1	1.09708e-182	0.677225	0.771	0.398
PBDC1	7.7341e-182	0.676757	0.677	0.295
NUDT8	6.92476e-193	0.676668	0.602	0.217
HNRNPU	5.63632e-185	0.67663	0.878	0.544
TEX30	1.3369e-206	0.676068	0.557	0.173
BCAS4	4.66629e-195	0.675973	0.626	0.239
SLC27A6	2.58166e-207	0.675624	0.469	0.101
HLTF	4.27578e-199	0.675447	0.54	0.16
RPL22L1	2.41128e-111	0.675137	0.995	0.961
MRPS6	2.49606e-183	0.675132	0.86	0.518
VPS26A	2.41975e-194	0.674693	0.597	0.212
NDUFAF4	4.18412e-191	0.674395	0.619	0.234
U2SURP	1.70115e-181	0.674301	0.831	0.478
ATP5H	1.52444e-121	0.673898	0.965	0.833
SNRPD3	1.37678e-118	0.673743	0.958	0.82
CLTA	1.52517e-136	0.673541	0.969	0.8
TOMM40	3.28063e-154	0.673328	0.964	0.754
SRSF10	1.81009e-195	0.673072	0.788	0.408
PDLIM7	2.11339e-190	0.672964	0.704	0.319
HSD17B10	1.75815e-111	0.67288	0.954	0.834
AHSA1	8.70664e-158	0.672849	0.869	0.566
HNRNPDL	1.1332e-163	0.672684	0.908	0.62
TINCR	9.44718e-240	0.672567	0.382	0.031
ENY2	4.93566e-111	0.672543	0.994	0.928
PDAP1	1.17543e-169	0.67251	0.92	0.64
ITGB1BP1	2.73578e-155	0.672054	0.948	0.722
AKR7A2	6.71437e-167	0.671989	0.782	0.431
COPS3	7.47445e-173	0.671934	0.76	0.397
EID1	2.13962e-155	0.671868	0.928	0.667
CORO1C	2.3924e-199	0.671788	0.468	0.106
TCERG1	5.11889e-196	0.67169	0.57	0.192
KCTD3	1.32129e-194	0.671359	0.595	0.214
NUDT16L1	8.0286e-184	0.671275	0.717	0.337
AMD1	3.4834e-194	0.671221	0.716	0.329
NAE1	7.69714e-178	0.671108	0.571	0.202
MED30	1.30262e-191	0.670973	0.545	0.174
DARS	3.67364e-187	0.6706	0.708	0.326
PLOD2	4.55448e-212	0.670527	0.412	0.061
MCM3	5.41199e-204	0.670429	0.492	0.127
PSRC1	4.35817e-203	0.670416	0.44	0.086
TMEM38B	9.95735e-200	0.670091	0.466	0.106
UTP18	3.21139e-182	0.670072	0.743	0.368
RBFA	4.08288e-184	0.670026	0.654	0.274
ANP32A	4.54177e-157	0.669645	0.899	0.615
HMCES	1.29342e-192	0.66934	0.691	0.305
PRKAR1B	2.68466e-191	0.669335	0.543	0.171
PSMA2	3.305e-176	0.66921	0.695	0.322
HARS	4.13869e-179	0.668941	0.602	0.23
DHTKD1	5.302e-201	0.668807	0.47	0.112
ATP6V1F	1.39901e-127	0.668643	0.987	0.869
NOLC1	1.83211e-185	0.66809	0.725	0.346
H1FX	2.8664e-187	0.667953	0.931	0.632
NDUFA2	3.48148e-121	0.667921	0.988	0.884
UNC119	8.84567e-171	0.667908	0.588	0.223
RRP7A	3.40055e-182	0.667711	0.677	0.298
SNRPB2	7.2183e-122	0.667609	0.912	0.7
YBX1	2.12612e-102	0.667508	1	1
SSSCA1	6.86679e-147	0.66746	0.885	0.603
ERI3	2.50804e-183	0.667352	0.77	0.398
C9orf142	6.18337e-147	0.667243	0.938	0.703
PLCD3	1.35453e-215	0.667146	0.398	0.055
PKIB	3.17494e-148	0.667123	0.912	0.644
PSIP1	5.09626e-182	0.667068	0.617	0.243
DLEU2	3.93929e-215	0.666656	0.386	0.046
HADH	2.02646e-174	0.666581	0.59	0.224
TENM3	7.70069e-279	0.666567	0.333	0
ROMO1	1.78238e-142	0.666488	0.952	0.739
UBXN4	9.37014e-156	0.666117	0.893	0.605
PTMS	6.64435e-105	0.665953	0.994	0.919
IRX2	6.89363e-199	0.665875	0.408	0.067
MGP	3.99431e-221	0.665847	0.424	0.079
NSUN5	4.31132e-185	0.665677	0.543	0.179
DRG1	1.35593e-170	0.665601	0.694	0.327
PRPF31	3.77009e-170	0.665597	0.721	0.355
MRPS22	7.63769e-172	0.665388	0.58	0.218
TMEM50A	4.14881e-181	0.665371	0.818	0.461
MRPL57	4.89195e-106	0.664899	0.999	0.965
GRB2	6.98649e-166	0.664855	0.87	0.553
CRELD2	1.22931e-159	0.66479	0.836	0.51
CCND1	3.13565e-114	0.66479	0.993	0.896
RPN2	1.8251e-151	0.664702	0.844	0.531
FBL	4.41847e-125	0.664446	0.979	0.837
H2AFY	2.42053e-132	0.664315	0.978	0.826
PMF1	6.84124e-161	0.664252	0.788	0.444
CHCHD10	6.9086e-125	0.664247	0.989	0.861
STMN3	9.34898e-202	0.663958	0.404	0.065
COQ2	3.62951e-178	0.663666	0.525	0.169
TSEN34	2.5147e-144	0.663666	0.92	0.67
ATP1B3	8.90911e-171	0.66363	0.815	0.468
ACTR6	3.49149e-184	0.66351	0.451	0.107
RPP40	1.64429e-189	0.663478	0.448	0.103
CPNE3	2.2077e-159	0.663406	0.895	0.601
PHF5A	1.70927e-181	0.663356	0.859	0.517
CECR5	4.64451e-177	0.663315	0.651	0.28
TMEM183A	5.79001e-122	0.663273	0.99	0.896
SMC3	8.06164e-179	0.663021	0.669	0.296
HSPB8	6.85478e-219	0.663019	0.376	0.042
RPL36	4.63845e-101	0.662859	1	1
DRAP1	2.97979e-122	0.662792	0.977	0.835
FBXO22	2.08865e-173	0.662779	0.638	0.271
SF3B1	1.63279e-171	0.662771	0.609	0.244
MGST3	1.48147e-124	0.662723	0.862	0.599
UCHL3	4.23583e-175	0.662581	0.595	0.232
HSPA9	1.10829e-164	0.662568	0.871	0.556
BLVRB	8.96339e-96	0.662483	0.955	0.864
HENMT1	1.13589e-172	0.662465	0.522	0.17
RRP1	1.15544e-181	0.662269	0.711	0.335
CENPK	1.08205e-192	0.662118	0.439	0.097
MCM10	1.90347e-204	0.662103	0.394	0.06
MRTO4	5.20924e-165	0.662097	0.676	0.315
BOP1	2.90496e-169	0.661973	0.545	0.191
CDC45	1.3442e-185	0.661947	0.413	0.079
CHORDC1	5.8513e-180	0.661947	0.511	0.159
MATK	3.15025e-188	0.661799	0.46	0.115
PRPF40A	9.54403e-165	0.661709	0.829	0.494
FARSA	9.27938e-171	0.661637	0.566	0.209
NDUFS4	8.91017e-148	0.66152	0.802	0.479
CBX1	2.43565e-158	0.661445	0.908	0.625
NFYB	2.68599e-179	0.661205	0.521	0.168
PPAN	2.36532e-180	0.661124	0.521	0.168
LINC00116	7.23041e-164	0.661077	0.867	0.549
MPHOSPH10	1.63142e-176	0.661049	0.561	0.203
CTNNBL1	1.70618e-181	0.660611	0.476	0.131
DHFR	2.61099e-184	0.660499	0.665	0.295
PRDX2	2.15227e-88	0.660053	0.971	0.952
LINC00152	5.6136e-151	0.659967	0.657	0.308
LMNB1	1.36008e-184	0.65996	0.454	0.114
NUDCD2	6.61077e-169	0.65991	0.82	0.477
MGMT	3.71919e-140	0.65979	0.826	0.521
NUTF2	2.45439e-168	0.65976	0.905	0.605
ARHGDIG	1.46301e-238	0.659545	0.331	0.011
C20orf27	3.77112e-113	0.659156	0.988	0.881
LINC00998	5.88384e-160	0.659019	0.621	0.265
TALDO1	1.02928e-106	0.658998	0.92	0.734
ADSL	2.3263e-164	0.658693	0.583	0.23
PAK1IP1	1.78344e-178	0.658571	0.48	0.137
SNRNP70	1.94231e-147	0.658382	0.854	0.55
UBL5	2.48385e-97	0.658331	0.998	0.95
CDK4	1.25578e-122	0.658264	0.989	0.862
GSTK1	4.59091e-170	0.6582	0.641	0.279
PNO1	2.68748e-181	0.65819	0.506	0.157
NFU1	2.77148e-164	0.65782	0.581	0.229
MRPL23	5.39393e-165	0.657766	0.849	0.521
DERL2	1.97003e-163	0.657697	0.555	0.208
PRKAR1A	7.20223e-168	0.657594	0.864	0.54
RHOT2	1.39e-172	0.657481	0.54	0.188
COX11	1.90168e-170	0.657201	0.729	0.367
SAMM50	3.25037e-165	0.656979	0.511	0.168
LRR1	1.08584e-171	0.656944	0.659	0.297
ACAT1	4.96519e-163	0.656799	0.511	0.171
DEGS2	1.40269e-169	0.656695	0.56	0.21
TAX1BP3	1.59086e-175	0.656539	0.5	0.156
RALA	2.2151e-161	0.656492	0.782	0.437
POLR2G	3.37585e-97	0.656428	0.935	0.782
NDUFA6	6.23201e-149	0.656368	0.929	0.676
QTRT1	1.89514e-179	0.65636	0.456	0.12
PARP1	2.70647e-157	0.65612	0.859	0.545
MOB4	4.76591e-175	0.656058	0.58	0.225
TSPAN6	1.76651e-158	0.655706	0.525	0.186
ARMC10	4.59262e-161	0.655528	0.698	0.344
REEP5	1.83506e-113	0.655498	0.955	0.784
NUF2	9.34858e-174	0.655348	0.442	0.114
DDX1	8.79028e-169	0.655326	0.598	0.243
DCAF7	1.17347e-146	0.655287	0.884	0.597
CLDN3	8.21448e-113	0.655169	0.965	0.806
NTHL1	3.29845e-164	0.65516	0.671	0.315
ERGIC2	6.42306e-170	0.655026	0.673	0.313
TSN	3.24473e-164	0.654616	0.663	0.306
AAMP	6.88197e-165	0.654531	0.742	0.389
ZNF511	1.26638e-157	0.65449	0.896	0.603
RPS6KB1	6.50203e-149	0.654487	0.916	0.648
LAS1L	1.44767e-172	0.654409	0.465	0.131
RABIF	4.02521e-161	0.654028	0.829	0.497
ARL5A	3.5346e-163	0.653771	0.789	0.443
IMMP1L	6.7812e-170	0.653023	0.606	0.252
PSMD4	2.03659e-84	0.653011	0.971	0.89
GNAI3	2.48665e-170	0.652998	0.723	0.365
DIMT1	1.99709e-155	0.652973	0.502	0.169
IDH2	7.55213e-131	0.652931	0.962	0.77
ARL1	9.4531e-162	0.652763	0.658	0.306
FUOM	1.25862e-251	0.652661	0.305	0
MKKS	2.57776e-134	0.652654	0.944	0.723
RSU1	2.52232e-159	0.652635	0.549	0.208
FAM83D	2.84664e-174	0.652624	0.376	0.065
MIR4435-2HG	1.91262e-129	0.652571	0.716	0.399
SPHK1	1.03266e-174	0.652498	0.432	0.108
WBP11	1.0672e-173	0.652437	0.547	0.201
ELAVL1	3.99184e-166	0.652345	0.733	0.378
CLSPN	1.37317e-183	0.652208	0.453	0.123
PSMD3	5.6607e-167	0.651967	0.688	0.331
IMPDH2	7.2717e-137	0.651926	0.895	0.627
EWSR1	3.43754e-158	0.651867	0.783	0.443
DNAJC7	1.97553e-150	0.651739	0.792	0.462
FRG1	1.68771e-182	0.651725	0.385	0.069
SDC2	1.81624e-168	0.651721	0.402	0.086
GPX4	3.76812e-81	0.65153	1	1
MRPS35	6.3177e-153	0.651455	0.641	0.297
DNPH1	6.9561e-112	0.651268	0.985	0.868
ECI1	4.56026e-151	0.65125	0.855	0.546
TOMM22	6.63021e-139	0.651053	0.915	0.66
CHCHD1	3.55851e-118	0.650995	0.947	0.757
EMC8	1.26035e-159	0.650851	0.798	0.46
GAR1	4.78514e-161	0.650807	0.699	0.346
ALDH7A1	4.83125e-161	0.65046	0.445	0.123
PSMD1	2.67912e-158	0.650436	0.543	0.206
BAZ1B	5.07077e-165	0.650434	0.578	0.231
ATXN10	1.75215e-155	0.650204	0.602	0.257
CD59	5.59641e-174	0.650107	0.684	0.327
FAM96A	1.1734e-132	0.649925	0.855	0.569
CALU	5.95917e-169	0.649879	0.546	0.204
SUSD3	4.76931e-179	0.649774	0.415	0.097
RCN2	4.56466e-135	0.649746	0.917	0.671
C21orf58	8.36465e-164	0.649581	0.43	0.112
MRPL52	7.55598e-133	0.64946	0.971	0.79
SLC25A10	7.46338e-167	0.64938	0.58	0.236
EZH2	1.64669e-155	0.649365	0.498	0.17
CSTF1	8.01282e-166	0.649279	0.58	0.235
TXNDC9	2.5103e-148	0.649232	0.666	0.324
PRMT5	7.63689e-155	0.648932	0.583	0.243
LIMS1	2.80194e-151	0.648655	0.549	0.216
F12	1.42094e-113	0.647972	0.926	0.719
RNMTL1	6.21197e-177	0.647948	0.405	0.091
ERAL1	1.82637e-155	0.647857	0.533	0.201
TPR	7.51508e-160	0.64781	0.741	0.396
COMTD1	1.88373e-147	0.647774	0.73	0.394
TRA2B	1.2586e-172	0.64749	0.753	0.398
PEBP1	6.8257e-79	0.647471	0.999	0.981
NDUFS7	1.09035e-140	0.647305	0.88	0.597
CLTB	2.449e-123	0.647139	0.952	0.755
PARPBP	1.5295e-160	0.647048	0.421	0.109
ADH5	3.78387e-155	0.646938	0.713	0.368
FASTKD2	5.8887e-191	0.646924	0.333	0.034
MPHOSPH8	2.36579e-169	0.646884	0.717	0.363
APLP2	1.60903e-164	0.646871	0.627	0.279
ARL6IP6	1.43139e-161	0.646855	0.425	0.112
PTGES2	1.05006e-154	0.646849	0.807	0.478
KRR1	7.40257e-156	0.646706	0.627	0.284
TIMM10	1.76533e-101	0.646603	0.981	0.855
DBF4	3.75867e-159	0.646537	0.505	0.178
LUC7L	7.89912e-159	0.646514	0.523	0.193
TJP1	2.9542e-148	0.646394	0.493	0.171
EMP2	1.42634e-103	0.64632	0.956	0.798
DDX27	7.0027e-158	0.646304	0.692	0.345
PDCD2L	1.06795e-168	0.646024	0.408	0.098
HNRNPH3	3.5312e-140	0.645951	0.845	0.545
TTC39A	1.19722e-148	0.645648	0.782	0.452
BCAP29	6.00359e-158	0.645505	0.427	0.117
WDR4	2.16957e-161	0.645446	0.437	0.123
CDCA8	1.96125e-153	0.645386	0.427	0.119
SERTAD4-AS1	3.29202e-200	0.645344	0.313	0.02
RPP38	9.64322e-168	0.645337	0.585	0.244
CDC5L	1.43698e-160	0.645226	0.492	0.168
MRPL35	4.36204e-146	0.645174	0.566	0.236
SNX2	5.35389e-148	0.645028	0.586	0.253
PSMD13	2.94666e-141	0.644989	0.644	0.312
SNRNP27	7.45938e-162	0.644976	0.513	0.185
VAPA	1.8807e-128	0.644839	0.892	0.633
RPAIN	4.37168e-157	0.6448	0.731	0.387
GTF2I	7.62301e-149	0.644725	0.714	0.376
TFF3	1.07071e-91	0.644718	0.745	0.486
SMKR1	2.41435e-165	0.644407	0.369	0.069
BCL7C	2.84072e-128	0.644224	0.828	0.536
POLE4	5.35268e-129	0.644165	0.938	0.713
CIAO1	8.48432e-146	0.644047	0.701	0.365
HSBP1L1	5.66582e-145	0.644046	0.665	0.329
SLC5A6	5.6305e-169	0.644008	0.469	0.15
DDX5	6.34164e-97	0.643928	0.977	0.853
C14orf2	2.69396e-70	0.643892	1	0.998
LAMTOR5	1.5895e-73	0.643787	0.993	0.943
SEPW1	9.55522e-111	0.64368	0.94	0.745
NRBP1	6.68078e-155	0.643507	0.633	0.294
EGR3	1.62065e-164	0.643423	0.369	0.072
TROAP	7.84315e-171	0.643296	0.532	0.201
TRIM28	2.8667e-153	0.643163	0.731	0.393
SKA2	1.07886e-124	0.642967	0.986	0.831
C2orf47	6.70141e-162	0.642922	0.475	0.157
NPW	1.02747e-197	0.642857	0.303	0.016
PCMT1	2.57833e-92	0.642791	0.89	0.687
PHB2	8.17551e-104	0.64271	0.97	0.826
LRWD1	6.07638e-171	0.642262	0.351	0.058
MED4	1.37109e-150	0.642254	0.523	0.201
OGFR	6.44756e-156	0.642222	0.62	0.282
HEATR6	1.26028e-152	0.642219	0.665	0.326
METTL2A	1.04705e-149	0.642027	0.677	0.339
MOB1A	4.04665e-146	0.64201	0.784	0.458
XRN2	3.45952e-143	0.641975	0.709	0.378
POLR1C	1.84621e-159	0.641862	0.446	0.135
SCAMP1	5.44458e-163	0.641856	0.464	0.148
SHMT1	2.3369e-152	0.641782	0.461	0.149
AHCTF1	6.6061e-147	0.641773	0.413	0.112
MYBL2	2.09115e-236	0.641377	0.778	0.4
GSE1	1.96758e-151	0.641326	0.626	0.29
KIF23	7.10989e-147	0.641284	0.402	0.105
GPATCH4	1.91422e-146	0.641233	0.819	0.504
ZC3H11A	1.27172e-140	0.641223	0.683	0.353
C12orf45	4.23428e-152	0.641134	0.673	0.335
RHOB	3.91852e-131	0.641052	0.679	0.358
MROH6	2.40186e-195	0.64102	0.304	0.019
RRP9	1.59335e-146	0.640994	0.417	0.115
DHX9	2.09995e-164	0.640921	0.584	0.248
ALDH3A2	3.64908e-156	0.640819	0.452	0.141
COMMD6	9.91892e-92	0.640788	0.982	0.879
KARS	6.808e-132	0.640725	0.823	0.525
MRPS31	5.59063e-148	0.640686	0.46	0.151
THOC3	3.16315e-136	0.640604	0.63	0.305
NOM1	1.84182e-168	0.640585	0.359	0.067
HSPBP1	2.85544e-154	0.640342	0.582	0.252
HCCS	2.88649e-163	0.640232	0.552	0.224
MRPL24	8.34407e-127	0.640211	0.818	0.524
BZW1	2.38085e-139	0.639992	0.921	0.665
RNF114	6.06806e-107	0.639977	0.921	0.711
EIF4EBP2	1.48936e-152	0.639925	0.589	0.259
GEMIN6	2.57564e-144	0.639889	0.689	0.36
ZMPSTE24	6.167e-150	0.639852	0.482	0.17
CFAP97	3.45297e-149	0.639767	0.439	0.135
ILF3	1.97448e-155	0.639657	0.795	0.465
FAM49B	1.67419e-145	0.639643	0.769	0.442
KLHDC4	5.94788e-150	0.639597	0.441	0.137
CTSH	1.30317e-159	0.639585	0.369	0.076
FAH	5.28684e-150	0.639541	0.434	0.131
DNAJC8	2.3271e-140	0.639488	0.876	0.591
MYEOV	3.092e-220	0.639415	0.281	0.002
SRSF9	2.3638e-86	0.639411	0.994	0.93
RPP25L	7.41935e-145	0.639405	0.623	0.294
GPI	5.80089e-146	0.639374	0.708	0.375
PDCD10	5.69935e-143	0.639354	0.786	0.466
LUC7L2	5.7608e-151	0.639067	0.474	0.162
RFC5	7.72908e-156	0.639024	0.396	0.1
EED	7.6703e-156	0.638956	0.384	0.091
UBA52	6.20615e-71	0.638815	1	1
C4orf27	1.6277e-149	0.638776	0.436	0.133
WDR33	1.13217e-145	0.638696	0.579	0.255
CALR	1.04163e-126	0.638512	0.934	0.706
NUP85	1.29159e-154	0.638464	0.403	0.106
BUB3	6.28316e-132	0.638413	0.861	0.578
TIMM8B	3.88948e-116	0.638305	0.951	0.755
MZT2B	2.02835e-73	0.638266	1	0.998
MCM5	1.1463e-158	0.638265	0.362	0.073
UHRF1	1.69021e-170	0.638133	0.331	0.047
CEP55	8.9222e-156	0.638126	0.429	0.129
TFDP1	4.37492e-144	0.638044	0.738	0.409
SERTAD4	6.37018e-146	0.637929	0.393	0.101
RBBP8	1.11508e-130	0.637808	0.439	0.143
SREK1	6.34465e-142	0.637784	0.632	0.306
KHK	1.65872e-156	0.637374	0.386	0.094
POLR2E	4.57235e-123	0.637374	0.936	0.714
FAM64A	2.31864e-163	0.637366	0.371	0.083
ASRGL1	1.76925e-185	0.637299	0.31	0.03
WDR61	3.80059e-115	0.63728	0.814	0.534
ETFA	1.41598e-110	0.637207	0.901	0.67
TBCA	4.83331e-69	0.637134	0.997	0.965
UQCR11	1.67088e-96	0.637028	0.982	0.861
GLA	1.26733e-148	0.637026	0.491	0.183
MRPL44	1.46099e-147	0.636957	0.415	0.12
H3F3B	3.56066e-38	0.636785	1	1
PABPN1	1.23227e-135	0.63668	0.757	0.439
NDUFB9	1.78305e-64	0.636613	0.999	0.986
SEMA4C	9.40497e-171	0.636272	0.327	0.046
LSM2	6.82895e-123	0.636154	0.936	0.715
WDR46	6.18407e-145	0.636146	0.562	0.241
TIMM22	8.71481e-157	0.635885	0.494	0.181
TMEM11	1.94562e-150	0.635749	0.789	0.464
MRPL3	6.03726e-118	0.635662	0.898	0.654
RARS	2.32328e-128	0.635659	0.637	0.321
ATP2A2	2.00808e-152	0.635598	0.477	0.17
EIF2B3	9.16774e-144	0.635243	0.397	0.108
PRPF38B	5.23692e-141	0.635105	0.821	0.511
MSL3	5.6843e-155	0.634864	0.414	0.12
RBM28	9.99947e-155	0.634827	0.392	0.102
CHCHD7	3.67732e-153	0.634596	0.463	0.159
MRPL18	3.39823e-137	0.634574	0.871	0.588
PRKCI	7.00974e-148	0.634393	0.488	0.182
PPP1R35	1.92136e-140	0.63436	0.613	0.29
ABCE1	6.51797e-140	0.634218	0.633	0.31
NIP7	7.76986e-152	0.634114	0.53	0.216
CTNNAL1	5.62813e-150	0.634046	0.413	0.121
GRWD1	3.55756e-149	0.633705	0.463	0.162
YEATS4	6.25636e-146	0.633677	0.576	0.256
BRIP1	1.98131e-189	0.63365	0.516	0.201
TAF11	4.41847e-132	0.633641	0.797	0.492
TPM3	1.17932e-115	0.633445	0.953	0.758
B9D1	7.23214e-140	0.633346	0.46	0.164
ZNF326	1.49154e-137	0.633292	0.455	0.16
PAFAH1B1	3.74932e-134	0.63322	0.565	0.253
ZRANB2	3.44971e-141	0.633171	0.546	0.233
AK2	9.79565e-131	0.632973	0.842	0.553
PIEZO1	1.9096e-138	0.632968	0.431	0.139
RRP1B	1.11989e-138	0.632962	0.539	0.228
NUDT15	2.86958e-138	0.632916	0.417	0.129
PSMG3	5.47936e-127	0.632884	0.914	0.667
ELP5	1.32769e-125	0.632869	0.848	0.567
BRAT1	1.16059e-152	0.632781	0.395	0.108
RP11-1055B8.9	4.1577e-152	0.632715	0.32	0.048
LIG1	2.60388e-152	0.632638	0.364	0.083
TLCD1	6.0597e-145	0.632588	0.597	0.276
MCM2	7.38664e-152	0.632577	0.353	0.075
HPDL	6.61485e-174	0.632512	0.291	0.023
ITPK1	9.9245e-135	0.632401	0.523	0.216
RPF2	4.39162e-136	0.632351	0.547	0.238
CDCA7	1.31986e-181	0.632292	0.287	0.019
TUBD1	2.47198e-140	0.632292	0.724	0.399
MRPL2	7.76307e-129	0.632151	0.649	0.334
BPHL	1.09307e-146	0.632132	0.374	0.094
POLDIP2	4.18156e-120	0.63212	0.851	0.579
CHD4	2.83352e-145	0.632089	0.655	0.332
CHD1	2.03122e-132	0.631945	0.475	0.178
PTCD3	7.09673e-141	0.631889	0.423	0.134
FANCI	1.00039e-155	0.631835	0.468	0.169
SMAD5	6.12842e-153	0.631788	0.411	0.123
CCDC137	1.17854e-138	0.631727	0.723	0.403
CD81	3.08642e-144	0.631387	0.532	0.225
SREK1IP1	6.23281e-145	0.631333	0.53	0.221
ITGA2	2.33905e-162	0.631201	0.418	0.127
SEPHS1	6.2818e-145	0.63113	0.548	0.238
NOC4L	4.18689e-143	0.631071	0.433	0.141
DGUOK	7.70914e-109	0.630973	0.91	0.684
BAG3	9.54804e-150	0.630915	0.366	0.088
EIF2AK2	1.92182e-151	0.63076	0.445	0.15
BMS1	6.42386e-147	0.630751	0.483	0.183
MRPS9	4.59908e-131	0.630733	0.535	0.232
PAPSS1	3.17653e-144	0.630654	0.404	0.12
SERBP1	6.43575e-72	0.630598	0.997	0.951
LSM12	7.58246e-127	0.630515	0.745	0.437
DDX24	2.39541e-135	0.630331	0.838	0.543
TMED9	3.61137e-79	0.630295	0.976	0.864
UCHL5	2.59595e-143	0.630184	0.606	0.287
FAM133B	6.71058e-143	0.630175	0.557	0.245
CDT1	1.41412e-204	0.630099	0.73	0.381
TMEM70	2.41555e-130	0.629853	0.592	0.282
ORC6	1.318e-147	0.629742	0.397	0.116
ACOT7	1.01804e-130	0.629738	0.546	0.242
SMC1A	6.60867e-140	0.629722	0.542	0.237
FH	2.36077e-134	0.629686	0.428	0.143
PMPCB	9.59453e-124	0.629596	0.492	0.201
NDUFC1	1.87252e-109	0.629507	0.977	0.825
TSEN54	1.05573e-138	0.629402	0.696	0.377
HSPA4	1.70045e-129	0.629395	0.51	0.211
TGOLN2	3.55393e-138	0.629391	0.557	0.249
RNASEH2B	1.88842e-139	0.629336	0.473	0.178
EIF2S1	1.48086e-127	0.629025	0.824	0.533
SLC3A2	6.05098e-58	0.628999	0.897	0.775
CAMK2B	5.67706e-149	0.628756	0.311	0.047
ATP5L	2.40286e-59	0.62875	1	0.999
GABARAPL2	4.20473e-98	0.628724	0.957	0.792
NEIL2	8.01169e-152	0.628606	0.318	0.052
EIF5B	1.23235e-123	0.628525	0.836	0.553
FAM98A	2.1309e-130	0.628421	0.408	0.13
PHAX	1.61513e-138	0.628248	0.574	0.264
SS18L2	2.45226e-139	0.628226	0.595	0.283
GEMIN2	1.12398e-133	0.628108	0.412	0.133
SF3A3	4.52677e-122	0.628068	0.545	0.248
UBE2E3	4.75837e-155	0.627978	0.558	0.247
PDCD7	1.41534e-132	0.627706	0.579	0.274
ECT2	1.40052e-147	0.627693	0.411	0.131
RFK	4.65795e-143	0.62723	0.514	0.215
PKP3	2.55663e-137	0.627215	0.643	0.329
PCID2	1.96039e-139	0.627177	0.418	0.138
SLC35B1	4.52926e-130	0.62704	0.899	0.638
SEH1L	6.1738e-129	0.62692	0.445	0.163
FARSB	2.55648e-133	0.626875	0.486	0.193
MRPL39	8.15624e-139	0.626828	0.331	0.067
LSM5	1.33674e-59	0.626791	0.999	0.973
EMC9	2.41114e-134	0.626649	0.844	0.555
METTL5	1.33853e-127	0.626595	0.746	0.44
PRPF19	5.7657e-134	0.626484	0.598	0.29
YRDC	8.85556e-124	0.626456	0.523	0.231
CENPV	4.80426e-137	0.62636	0.328	0.066
METTL2B	8.84827e-154	0.62629	0.359	0.087
FES	7.81238e-189	0.626153	0.257	0.004
PDCD6	5.2804e-81	0.626089	0.963	0.828
SCO1	1.0365e-144	0.626014	0.495	0.2
COMT	1.18997e-77	0.625955	0.937	0.79
HP1BP3	1.38918e-138	0.62591	0.533	0.231
ANLN	1.52273e-135	0.625885	0.333	0.072
PNP	4.5862e-129	0.625767	0.518	0.224
NQO1	6.04151e-63	0.625695	0.921	0.773
CNOT4	1.47896e-135	0.625684	0.449	0.165
THRAP3	1.53721e-124	0.625635	0.836	0.552
CDCA4	3.05932e-141	0.62563	0.574	0.268
UNG	2.43419e-145	0.625555	0.501	0.207
DDX3X	1.05111e-153	0.625549	0.664	0.343
MRPL36	1.104e-78	0.625418	0.975	0.866
SORD	7.29713e-139	0.625388	0.605	0.296
SMNDC1	1.18667e-132	0.625147	0.418	0.141
RBBP5	6.72298e-137	0.625112	0.385	0.114
RHOBTB3	3.05689e-99	0.624876	0.783	0.517
SMU1	3.78331e-150	0.624698	0.343	0.079
EXOSC4	2.39624e-117	0.624663	0.829	0.551
CHAC2	7.62149e-154	0.624395	0.333	0.07
SMYD2	1.49931e-129	0.624175	0.357	0.094
MYL12B	8.10276e-44	0.624056	0.985	0.975
KRTCAP3	9.52915e-153	0.624017	0.295	0.041
RTCB	1.30131e-127	0.623932	0.571	0.273
CDC6	5.83115e-136	0.623624	0.343	0.083
DDX41	3.14911e-132	0.623565	0.585	0.28
CANX	1.93239e-107	0.623423	0.956	0.771
CDC27	1.45753e-136	0.623383	0.501	0.209
NMU	3.34311e-156	0.623377	0.278	0.027
CPSF3	8.80872e-129	0.623372	0.343	0.084
RFWD3	2.12886e-133	0.623338	0.391	0.123
FTSJ3	6.15115e-117	0.623259	0.607	0.312
BCS1L	4.63569e-132	0.623233	0.416	0.143
PDSS1	4.22686e-135	0.623227	0.331	0.073
CGREF1	1.24144e-132	0.623178	0.407	0.135
PSMC6	6.89101e-117	0.623173	0.763	0.472
SASS6	7.67805e-139	0.622962	0.31	0.056
IER2	1.15898e-104	0.622832	0.844	0.588
AASDHPPT	7.33077e-138	0.622618	0.376	0.109
UBE2D1	1.18591e-139	0.622613	0.417	0.142
C7orf55	2.46288e-126	0.6226	0.483	0.2
CALB2	9.25784e-193	0.62238	0.245	0.001
GSTO2	5.05143e-127	0.622284	0.687	0.382
TCAF1	4.97863e-144	0.622209	0.348	0.087
IFRD2	3.00713e-119	0.622053	0.77	0.478
G2E3	8.09663e-108	0.622018	0.431	0.164
KNSTRN	5.36268e-144	0.62201	0.464	0.185
DOK7	4.60141e-147	0.621981	0.302	0.05
TMEM59	1.97531e-113	0.621797	0.901	0.663
PDS5B	3.15185e-132	0.621797	0.365	0.104
NELFCD	1.35039e-109	0.621739	0.857	0.601
POLE3	3.93797e-136	0.621609	0.703	0.391
NGDN	4.12043e-132	0.621499	0.518	0.229
VKORC1L1	1.08625e-144	0.621484	0.403	0.132
PNKD	2.24354e-110	0.621426	0.941	0.737
TMEM256	5.97855e-124	0.621416	0.691	0.389
USP39	1.38353e-131	0.621366	0.504	0.216
ROGDI	1.3677e-139	0.621293	0.512	0.222
GUSB	2.15356e-138	0.62127	0.332	0.077
SRRM2	2.28921e-100	0.621212	0.955	0.778
RSL1D1	3.34127e-84	0.620996	0.959	0.816
EGR1	1.52812e-109	0.620937	0.572	0.287
LAPTM4B	1.38901e-100	0.620919	0.976	0.829
MRPL37	2.90119e-101	0.620865	0.909	0.692
HTRA2	6.43665e-140	0.620758	0.471	0.187
CKMT1B	2.9622e-127	0.620757	0.323	0.072
TSTA3	9.61641e-119	0.620584	0.852	0.582
CSTF3	2.33663e-130	0.620428	0.399	0.133
PLEKHB2	9.46111e-137	0.620279	0.561	0.264
MTFMT	1.73012e-135	0.620271	0.379	0.116
NCAPH	1.84825e-138	0.620267	0.297	0.049
SAAL1	1.72258e-131	0.620228	0.362	0.103
ATG4B	9.36174e-128	0.620198	0.47	0.191
UGCG	1.24172e-119	0.620146	0.411	0.146
RNASEH1	2.96551e-128	0.620105	0.736	0.432
RPA1	7.76678e-138	0.6201	0.362	0.101
IER3IP1	1.5189e-138	0.619881	0.641	0.332
MRPL13	4.87473e-90	0.619758	0.81	0.565
PRIM1	2.46664e-127	0.619715	0.378	0.118
MTL5	9.31195e-135	0.619658	0.492	0.208
USP10	1.22533e-126	0.619609	0.667	0.365
TTC1	6.631e-130	0.619369	0.598	0.302
HPS1	1.29834e-115	0.619297	0.606	0.316
SPATA33	5.38859e-133	0.619267	0.519	0.232
ANXA5	4.89483e-126	0.619264	0.733	0.431
KISS1R	8.35714e-140	0.619222	0.29	0.045
CIB1	1.70491e-88	0.619158	0.931	0.749
UBAC1	1.44844e-115	0.619129	0.664	0.368
PRRC2C	1.68514e-99	0.619086	0.94	0.749
MEX3A	3.75983e-133	0.619032	0.306	0.059
SMARCA5	1.08212e-125	0.618995	0.599	0.303
FAM216A	1.67213e-135	0.618993	0.333	0.08
ACADVL	3.35651e-132	0.618808	0.605	0.305
DHX29	1.74731e-125	0.618805	0.514	0.231
HILPDA	2.14781e-128	0.618789	0.577	0.284
MRPL27	7.23504e-75	0.618747	0.978	0.868
KHDRBS1	1.96962e-110	0.618685	0.881	0.635
MRPS26	2.15634e-79	0.618594	0.971	0.844
PPA2	7.43311e-95	0.618516	0.778	0.517
OIP5	2.94355e-135	0.618503	0.31	0.063
NUFIP1	2.65323e-133	0.61822	0.365	0.108
C11orf58	5.60443e-109	0.618214	0.948	0.752
NUDCD1	6.47342e-135	0.618144	0.43	0.16
SFXN1	6.52898e-133	0.617731	0.723	0.417
POR	1.98341e-126	0.617695	0.364	0.11
HDAC3	3.33235e-122	0.617651	0.489	0.21
DLGAP5	6.94949e-123	0.617532	0.326	0.08
AFG3L2	5.11543e-128	0.617495	0.573	0.279
HDAC1	4.99642e-133	0.617348	0.655	0.353
SIVA1	1.57215e-46	0.617317	1	0.969
AIMP1	2.5735e-101	0.617307	0.805	0.543
ZWILCH	3.93648e-139	0.61724	0.424	0.156
TAMM41	4.25141e-120	0.617182	0.333	0.086
LMNB2	1.75998e-123	0.617131	0.353	0.102
MRS2	1.84522e-123	0.616982	0.409	0.147
MRPL55	2.77639e-99	0.61693	0.958	0.787
DYNC1LI1	4.33294e-117	0.616786	0.423	0.16
EPN2	5.43385e-125	0.616659	0.39	0.131
PALLD	2.79785e-131	0.616587	0.282	0.044
YDJC	5.02343e-110	0.616565	0.877	0.63
RARRES2	6.95018e-185	0.616547	0.233	0
PTBP1	5.36735e-131	0.616475	0.648	0.346
DCP2	5.12443e-131	0.616314	0.541	0.253
TRMU	7.25097e-121	0.61631	0.368	0.116
ZNF385B	2.36666e-184	0.616246	0.232	0
TMCO1	3.25638e-130	0.616209	0.767	0.467
PTRHD1	2.42334e-120	0.616157	0.848	0.578
EXOSC2	1.47804e-126	0.616127	0.386	0.13
MPHOSPH6	2.04907e-149	0.616103	0.597	0.295
SPRYD7	7.94123e-126	0.616065	0.405	0.146
SUV39H2	1.95011e-132	0.615978	0.361	0.108
SPR	6.3778e-116	0.61597	0.591	0.305
RBM42	1.67727e-98	0.615914	0.711	0.438
TEAD4	6.62714e-124	0.615875	0.405	0.146
NFIC	7.95357e-124	0.615759	0.61	0.317
RASSF7	8.97868e-119	0.615682	0.523	0.243
DEGS1	1.12245e-135	0.615675	0.297	0.057
SPC24	6.07306e-115	0.615662	0.337	0.093
TMEM14B	6.38822e-84	0.615395	0.949	0.787
MEAF6	9.35931e-113	0.615315	0.846	0.584
COX5A	2.11872e-55	0.615269	0.995	0.96
PLEKHJ1	5.064e-124	0.615264	0.72	0.423
VPS36	2.16985e-118	0.615251	0.431	0.168
CALD1	1.90225e-171	0.615219	0.235	0.004
NCAPG2	3.32128e-145	0.615208	0.264	0.029
UPF2	6.77029e-121	0.615194	0.488	0.214
FDXR	1.31757e-114	0.615125	0.41	0.152
SUCLA2	2.52233e-126	0.615115	0.374	0.121
UCKL1	3.34448e-124	0.615092	0.454	0.186
TGFB1	1.62965e-150	0.615005	0.488	0.209
DBNDD1	1.78636e-113	0.614952	0.523	0.246
MORC4	6.36048e-122	0.614887	0.375	0.122
LRRC59	4.2187e-86	0.614747	0.958	0.805
TMEM147	1.65184e-71	0.614741	0.995	0.923
CCDC28B	6.73413e-129	0.614628	0.299	0.061
FOXM1	3.09713e-132	0.614623	0.45	0.183
ABCF2	3.48614e-121	0.614414	0.421	0.162
CNOT6	1.05003e-134	0.614329	0.481	0.206
DNAJC19	7.31095e-119	0.614315	0.847	0.578
COPS4	3.38377e-113	0.614293	0.505	0.233
LTBP1	1.52841e-136	0.614278	0.277	0.042
CAPZB	1.49496e-104	0.614265	0.845	0.593
QTRTD1	1.17523e-136	0.614159	0.315	0.073
TMEM167A	2.41226e-104	0.614012	0.944	0.75
GPS1	9.56446e-122	0.613675	0.757	0.466
LARS	1.17798e-123	0.613649	0.601	0.315
MSH6	2.54277e-132	0.613512	0.347	0.101
KIFC1	1.83963e-115	0.613305	0.323	0.085
PKMYT1	1.1821e-125	0.613268	0.387	0.136
LAGE3	1.42605e-42	0.613233	0.999	0.991
LSM4	6.16304e-72	0.613182	0.988	0.895
JKAMP	3.68727e-113	0.613179	0.518	0.247
UBE2I	1.7225e-96	0.613132	0.963	0.799
NEK2	1.52557e-129	0.613064	0.28	0.047
SAR1B	6.86984e-103	0.612983	0.707	0.431
C4orf19	3.09871e-176	0.612942	0.226	0.001
RBM14	6.26067e-119	0.612896	0.429	0.171
NARS	9.54661e-121	0.612819	0.526	0.249
XAB2	3.15436e-142	0.612784	0.284	0.05
PFKP	3.95357e-114	0.612711	0.643	0.355
CCNH	1.89065e-120	0.612693	0.454	0.191
CA2	5.19246e-128	0.612602	0.273	0.042
FBXL6	1.86662e-126	0.612505	0.317	0.079
INAFM1	2.4e-120	0.612431	0.53	0.254
ZNF106	4.54943e-126	0.612426	0.62	0.327
GLRX2	1.07738e-109	0.612399	0.741	0.46
C9orf40	1.89633e-133	0.612347	0.388	0.134
NXT1	3.46048e-119	0.612335	0.73	0.44
ZP3	5.19841e-125	0.612151	0.362	0.115
GLUL	9.20049e-131	0.612147	0.481	0.212
NPR3	1.32307e-162	0.612138	0.231	0.006
MED10	3.92535e-113	0.612049	0.765	0.486
GNL2	3.53079e-115	0.611972	0.365	0.122
SMC6	6.97728e-117	0.611937	0.348	0.105
RCE1	3.551e-113	0.611935	0.508	0.238
PSME3	2.06896e-143	0.611896	0.545	0.26
DENR	5.66028e-104	0.611834	0.802	0.536
SDHD	5.0791e-119	0.61172	0.432	0.174
TIA1	2.33142e-124	0.611717	0.356	0.112
MCM4	6.17929e-136	0.611711	0.351	0.107
APEH	8.71874e-122	0.611542	0.456	0.194
HLA-C	6.86372e-123	0.611475	0.338	0.097
CTC-524C5.2	3.84649e-149	0.61134	0.251	0.024
NARF	3.57435e-114	0.61134	0.586	0.307
CALM3	3.52976e-92	0.611159	0.973	0.825
TMEM248	5.46086e-121	0.610979	0.504	0.23
SUN1	1.89428e-115	0.610967	0.404	0.153
TBL3	4.19366e-119	0.610867	0.303	0.072
CDKN2AIPNL	3.90453e-117	0.610851	0.607	0.324
LEPROTL1	6.58335e-119	0.610828	0.571	0.293
AUP1	3.67342e-106	0.610723	0.93	0.721
YTHDF2	1.52349e-120	0.610694	0.719	0.426
SKA3	5.51605e-124	0.610682	0.333	0.095
PNPT1	3.05379e-119	0.610634	0.33	0.093
TBCD	1.50334e-123	0.610588	0.368	0.123
SET	7.88706e-59	0.610568	0.996	0.949
YIF1A	7.99284e-81	0.610517	0.966	0.827
RPL41	2.89001e-62	0.610495	1	1
SMCHD1	9.81397e-127	0.610406	0.365	0.121
FBXO5	1.76179e-108	0.610322	0.319	0.087
UBE2B	7.85019e-111	0.610289	0.818	0.551
COIL	3.34657e-115	0.610224	0.64	0.356
PPIE	1.05989e-116	0.610082	0.592	0.312
HEXB	2.74931e-115	0.60979	0.537	0.265
PM20D2	1.80156e-127	0.60974	0.289	0.06
CFAP20	1.6863e-131	0.609725	0.433	0.175
UTP23	4.19366e-119	0.609657	0.5	0.235
NOL10	5.1475e-113	0.609582	0.411	0.16
TMEM134	3.45004e-89	0.609576	0.823	0.584
ZC3H15	2.5904e-117	0.609439	0.906	0.667
CBR4	5.01113e-111	0.60938	0.376	0.133
ELAC2	1.72583e-113	0.609371	0.449	0.191
PRKAR2A	1.85337e-113	0.609302	0.542	0.269
SRPRB	4.85016e-126	0.60928	0.66	0.371
COMMD4	1.906e-108	0.609253	0.799	0.531
BSG	4.83333e-63	0.609174	0.968	0.855
TUBA1A	1.56736e-101	0.609145	0.752	0.488
ASNA1	5.57021e-116	0.60913	0.773	0.492
PRSS23	6.13093e-131	0.609027	0.245	0.024
IL27RA	5.38864e-131	0.609015	0.268	0.044
KREMEN2	3.47034e-134	0.609009	0.339	0.102
DRG2	1.34875e-104	0.608914	0.407	0.162
RAB8A	5.58326e-118	0.608791	0.481	0.22
C12orf65	2.67381e-118	0.60877	0.493	0.227
ANAPC7	4.97432e-114	0.608749	0.344	0.108
PARL	9.16332e-126	0.608721	0.704	0.412
DHX33	3.64354e-135	0.608611	0.282	0.056
CKLF	1.34745e-124	0.608512	0.628	0.343
MIS18BP1	3.17971e-116	0.608504	0.466	0.207
CNIH4	5.65234e-93	0.608502	0.851	0.615
INF2	9.33189e-113	0.608362	0.318	0.09
DNASE1L2	5.48662e-163	0.608284	0.219	0.003
DDX49	1.32353e-109	0.608188	0.415	0.167
BCAS2	5.24467e-46	0.608135	0.968	0.888
RDX	3.08784e-118	0.608122	0.449	0.193
BGN	6.43559e-127	0.608092	0.251	0.031
CKMT1A	2.00437e-120	0.608035	0.307	0.078
TP53	8.35201e-101	0.607998	0.509	0.246
ITPA	1.9106e-121	0.607964	0.651	0.365
NT5DC2	1.15791e-134	0.607947	0.622	0.331
MLLT10	4.49655e-118	0.607941	0.402	0.156
C1QTNF6	1.89102e-132	0.607872	0.256	0.035
BCL2	1.39995e-139	0.607812	0.5	0.23
METTL10	2.35083e-117	0.607704	0.418	0.169
BRMS1	9.91264e-134	0.607674	0.76	0.463
BACE2	8.40248e-112	0.6076	0.418	0.17
NOTCH2	1.89095e-107	0.607592	0.359	0.124
SYNGR1	1.02153e-125	0.607578	0.476	0.216
CUEDC2	1.6375e-141	0.607501	0.706	0.404
PSMB10	2.18734e-122	0.607495	0.294	0.068
EXOSC9	2.42892e-110	0.60741	0.303	0.077
RNF5	5.44258e-127	0.607384	0.67	0.381
NDUFB5	1.21129e-86	0.607299	0.843	0.614
EIF2AK4	2.24354e-110	0.607287	0.5	0.239
GGCX	2.3477e-133	0.607275	0.474	0.21
GART	3.51965e-105	0.607136	0.343	0.112
MED24	4.04403e-108	0.606959	0.303	0.078
TMEM120A	2.0334e-109	0.606929	0.42	0.173
ZC3H13	8.58763e-127	0.606901	0.65	0.36
AK4	2.96554e-120	0.606779	0.554	0.281
TIGAR	1.0514e-132	0.606753	0.262	0.042
CIAPIN1	5.59492e-117	0.606725	0.432	0.182
TOPBP1	1.92727e-118	0.606657	0.435	0.184
POLR2A	1.25919e-122	0.606628	0.422	0.172
TCF3	1.87845e-119	0.606595	0.396	0.152
APOO	5.47601e-105	0.606484	0.393	0.154
GATA3	2.29881e-64	0.606426	0.979	0.872
CUX1	4.98158e-108	0.606421	0.413	0.17
IMPDH1	5.65487e-109	0.606375	0.613	0.338
C1GALT1C1	3.22763e-119	0.606372	0.307	0.081
RCC1	3.26651e-126	0.606325	0.538	0.266
NSMCE1	1.85646e-121	0.606273	0.616	0.333
PDK2	2.76567e-125	0.606142	0.362	0.124
SIGMAR1	4.27549e-120	0.606137	0.407	0.163
ASF1B	2.16034e-134	0.606118	0.396	0.152
TMED4	3.41939e-105	0.606112	0.564	0.296
PRKRIP1	5.30568e-122	0.606071	0.398	0.155
UTP6	7.57608e-127	0.606071	0.287	0.064
RBM38	4.18343e-112	0.606061	0.409	0.165
TMX2	4.8375e-111	0.606016	0.524	0.26
HPCAL1	1.30821e-103	0.605997	0.557	0.29
RBM39	1.4673e-90	0.605987	0.947	0.774
PPM1D	1.43945e-108	0.605955	0.68	0.402
LBR	2.6553e-103	0.605926	0.323	0.098
TCTEX1D2	3.96935e-122	0.605817	0.559	0.287
LINC01297	6.11341e-142	0.605786	0.229	0.015
GRK6	2.54867e-125	0.605747	0.653	0.368
CLINT1	8.92496e-116	0.605718	0.473	0.215
NANS	2.0881e-83	0.605702	0.766	0.523
BLCAP	1.92486e-102	0.605677	0.414	0.173
KIF22	9.26231e-120	0.605641	0.748	0.466
LTA4H	1.30593e-110	0.605488	0.571	0.301
CBWD5	2.80478e-122	0.605465	0.322	0.094
CDK12	4.38509e-118	0.605183	0.474	0.218
TGS1	4.33848e-118	0.605172	0.382	0.144
ATP6V0D1	1.77862e-105	0.605083	0.607	0.336
MRPS16	2.77614e-62	0.605062	0.977	0.878
POLD3	1.27769e-112	0.605013	0.316	0.092
TNPO1	9.12289e-115	0.60501	0.429	0.181
RP11-196G18.23	1.02032e-111	0.605007	0.323	0.098
MCMBP	6.41466e-115	0.604951	0.341	0.11
GOT1	8.89712e-106	0.604828	0.574	0.306
ACIN1	3.05225e-106	0.604826	0.521	0.261
SLC29A1	4.17721e-123	0.604804	0.265	0.048
PCYOX1	2.2749e-112	0.604664	0.35	0.12
CBFB	1.72202e-111	0.604616	0.404	0.163
MKNK1	2.84043e-113	0.604587	0.396	0.157
METTL1	2.95911e-107	0.604383	0.337	0.11
N4BP3	8.46415e-110	0.604302	0.413	0.171
SCD5	9.75109e-123	0.604257	0.264	0.048
HES4	2.47287e-104	0.604235	0.874	0.635
QSER1	3.77226e-118	0.604169	0.345	0.115
ACADM	3.08617e-113	0.603932	0.407	0.166
AGO2	3.04872e-112	0.603908	0.581	0.31
TARSL2	6.1147e-123	0.603882	0.274	0.056
RMI2	4.83784e-154	0.603833	0.436	0.184
NUFIP2	1.77284e-114	0.603828	0.45	0.202
AARD	2.55224e-150	0.603825	0.222	0.012
ALKBH4	1.73963e-123	0.603776	0.3	0.078
USP14	3.26624e-110	0.603714	0.547	0.282
C5orf24	6.07623e-105	0.603686	0.555	0.292
NDFIP2	1.15144e-105	0.603398	0.404	0.167
NT5C3B	2.83422e-104	0.603395	0.707	0.432
CRIPT	1.28816e-116	0.60335	0.508	0.249
SAP18	1.85497e-42	0.603304	0.98	0.924
WBSCR16	4.53708e-125	0.60328	0.381	0.145
CHRNA5	3.05945e-116	0.603137	0.345	0.118
DUSP11	2.02152e-109	0.603074	0.388	0.153
VPS35	6.86884e-109	0.603059	0.631	0.356
PIH1D1	1.24842e-112	0.603032	0.757	0.481
TST	1.30799e-93	0.602943	0.543	0.289
COQ9	4.05224e-102	0.602905	0.468	0.221
TRMT61A	7.16459e-130	0.602899	0.427	0.181
EFTUD2	4.93944e-114	0.602845	0.343	0.117
BARD1	3.13202e-126	0.602843	0.415	0.173
ATP5E	6.93233e-33	0.60282	1	1
CCDC58	3.2655e-108	0.602789	0.435	0.192
NUP93	1.40984e-114	0.602787	0.258	0.047
NPEPPS	3.08965e-128	0.602755	0.589	0.312
WDR3	7.7134e-113	0.602741	0.273	0.059
TSR1	5.38281e-128	0.602717	0.353	0.122
RPA3	2.52586e-79	0.60271	0.976	0.847
KIF14	1.20981e-98	0.602686	0.287	0.074
RP11-356J5.12	1.02164e-126	0.602546	0.225	0.019
PTPRS	1.13225e-84	0.602482	0.31	0.096
CTXN1	5.10139e-98	0.602349	0.555	0.298
CSTF2	2.83016e-111	0.602334	0.294	0.077
FAM178B	5.38297e-137	0.60225	0.217	0.011
ANXA7	3.60188e-106	0.602229	0.636	0.365
TM2D3	3.92338e-114	0.602201	0.552	0.286
CHTF18	3.34436e-127	0.602154	0.252	0.041
SMARCA4	7.90018e-116	0.602125	0.741	0.463
RP11-1399P15.1	1.10549e-141	0.60206	0.211	0.007
RNH1	6.21412e-105	0.601985	0.762	0.492
SFXN4	9.70636e-112	0.601894	0.548	0.283
HIBCH	1.07018e-114	0.601809	0.35	0.123
HNRNPA0	2.41616e-99	0.601745	0.959	0.785
GPBP1	2.7325e-104	0.601743	0.735	0.466
CHMP5	5.85033e-108	0.601679	0.738	0.468
UBA1	2.03063e-131	0.601621	0.565	0.294
RBM26	5.11535e-113	0.601594	0.384	0.151
PITHD1	3.85596e-109	0.601567	0.462	0.216
PPIC	1.26671e-89	0.60156	0.864	0.639
SNRPA	8.96157e-95	0.6015	0.776	0.521
DDX55	1.99288e-97	0.60129	0.348	0.126
TIMM8A	3.72611e-104	0.601208	0.761	0.493
CDC40	7.77967e-111	0.601206	0.451	0.207
TACSTD2	2.4486e-92	0.601193	0.717	0.455
MICU2	6.75674e-106	0.601155	0.428	0.187
MRPS34	5.94505e-44	0.601114	0.995	0.956
PRPSAP2	8.55567e-109	0.601097	0.383	0.152
TM2D1	1.21018e-112	0.60109	0.456	0.21
MBNL1	1.39173e-112	0.601072	0.405	0.168
CAND1	3.89698e-129	0.601012	0.504	0.245
DCUN1D5	2.27214e-99	0.601008	0.753	0.488
COA1	6.06146e-98	0.600961	0.877	0.647
MXD3	7.33332e-99	0.600912	0.35	0.128
POLA2	6.55094e-120	0.600723	0.26	0.05
NIF3L1	2.43349e-101	0.600712	0.368	0.141
TELO2	3.46408e-112	0.60068	0.296	0.081
EIF2B4	9.44313e-106	0.600608	0.392	0.163
KIF11	3.45225e-112	0.600522	0.273	0.064
KRAS	1.59884e-123	0.600502	0.474	0.224
STAT1	1.2153e-120	0.60043	0.426	0.185
HYLS1	2.00967e-97	0.600383	0.305	0.091
PRADC1	3.46846e-115	0.600375	0.645	0.372
PPP2CA	8.503e-109	0.600369	0.671	0.398
UFSP2	5.61083e-119	0.600367	0.256	0.048
NDUFA10	2.87363e-77	0.600332	0.832	0.613
ELP6	1.36983e-109	0.600319	0.411	0.175
CDK5RAP1	1.87032e-112	0.600229	0.302	0.087
ASNSD1	2.92017e-107	0.60011	0.51	0.258
CMAS	2.0155e-104	0.600037	0.463	0.218

## Sheet: LTED>CD44H
			Fraction Cells w/Expression
Gene	FDR	AUC	LTED	CD44H
NBEAL1	0	0.999667	1	0.839
RPS20	0	0.989953	1	1
TOMM7	0	0.987869	1	0.981
EIF1	0	0.974829	1	1
BASP1	0	0.969885	0.954	0.121
ARPP19	0	0.968451	0.98	0.606
RPL15	0	0.967433	1	1
FTH1	0	0.966083	1	1
GABPB1-AS1	0	0.960594	0.964	0.417
RPL23	0	0.960404	1	1
SCD	0	0.959248	0.989	0.834
GABPB1	0	0.957091	0.959	0.391
RPL4	0	0.951626	1	1
USP8	0	0.946301	0.936	0.306
ATF4	0	0.9431	0.986	0.819
RPS11	0	0.942889	1	1
NUPR1	0	0.942175	0.889	0.016
SPPL2A	0	0.938665	0.934	0.387
RPL39	0	0.936826	1	1
MRFAP1	0	0.933006	0.995	0.901
SLC39A6	0	0.928276	0.949	0.524
ZFAS1	0	0.926484	0.998	0.975
DSCAM-AS1	0	0.924106	0.993	0.829
RPS25	0	0.92221	1	1
RPL37	0	0.919454	1	1
RPL14	0	0.915604	1	1
NHSL2	0	0.912743	0.861	0.156
RPL36AL	0	0.91199	1	0.999
SQLE	0	0.904523	0.984	0.901
RPL30	0	0.899445	1	1
RPL7	0	0.898902	1	1
RPS29	0	0.897612	1	1
GNB2L1	0	0.89563	1	1
NPC2	0	0.894278	0.952	0.659
EEF2	0	0.892617	0.999	0.998
EEF1A1	0	0.890214	1	1
RPL31	0	0.889109	0.999	1
RPL34	0	0.886532	1	1
PABPC1	0	0.884467	1	0.998
RPL10	0	0.879668	1	1
RPSA	0	0.87733	1	1
DTWD1	0	0.874946	0.798	0.157
RPS27	0	0.87384	1	1
EIF4B	0	0.87202	0.977	0.858
MALAT1	0	0.867995	0.998	0.997
BAMBI	0	0.865442	0.834	0.285
RSL24D1	0	0.862024	0.976	0.895
AGR2	0	0.858039	0.734	0.043
COL9A3	0	0.856822	0.778	0.173
SLC25A6	0	0.856758	1	0.999
EIF4EBP1	0	0.854421	0.944	0.82
SNHG8	0	0.853321	0.934	0.725
COX6C	0	0.853249	1	1
ALDH3B2	0	0.849547	0.788	0.219
RPL13A	0	0.847953	1	1
TMOD3	0	0.847945	0.826	0.385
MVD	0	0.844978	0.873	0.567
RPL37A	0	0.843995	1	1
XBP1	0	0.843431	0.998	0.946
RPL23A	0	0.838531	1	1
MYEOV2	0	0.837005	0.996	0.975
LYSMD2	0	0.834265	0.799	0.357
SERP1	0	0.83	0.997	0.989
RPS17	0	0.828683	1	1
UQCRB	0	0.827841	0.996	0.975
BCAS3	0	0.827241	0.997	0.98
ICA1	0	0.827032	0.759	0.244
TFF1	0	0.825383	1	0.969
NEAT1	0	0.825013	0.973	0.881
ATP5G2	0	0.824674	0.999	0.993
ENSA	0	0.824435	0.998	0.992
NACA2	0	0.822907	0.674	0.064
RPLP0	0	0.822869	1	1
DMKN	0	0.821621	0.94	0.735
IGFBP2	0	0.821208	0.798	0.383
SERF2	0	0.820065	1	1
PREX1	0	0.817301	0.77	0.267
ATP6V1G1	0	0.816995	0.994	0.973
COX14	0	0.809015	0.955	0.867
STARD10	0	0.808536	0.995	0.973
MTRNR2L8	0	0.805253	0.787	0.396
RPL29	0	0.803522	1	1
MYO5C	0	0.80315	0.691	0.187
FASN	0	0.802508	0.892	0.678
WDR72	0	0.802174	0.624	0.04
SSR4	0	0.801268	0.997	0.98
RPS3A	0	0.798552	1	1
IRX3	0	0.79525	0.721	0.269
SSR2	0	0.794595	0.968	0.922
BRK1	0	0.792544	0.996	0.988
TSPAN13	0	0.792274	0.9	0.726
SPTSSA	0	0.791862	0.888	0.718
LINC01420	0	0.790848	0.896	0.679
SAT1	0	0.790522	0.766	0.38
RPS15	0	0.789836	1	1
RPL38	0	0.78627	1	1
RPL10A	0	0.785676	1	1
NDUFA4	0	0.785066	1	0.999
ACTG1	0	0.783444	0.999	0.997
TSC22D3	0	0.779682	0.588	0.051
EIF2S2	0	0.774249	0.907	0.779
MAPK6	0	0.77383	0.656	0.212
SNHG19	0	0.773709	0.684	0.262
CST3	6.43332e-291	0.773422	0.974	0.909
RPS8	1.69959e-280	0.773354	1	1
ATP5EP2	0	0.770497	0.615	0.137
CDV3	0	0.769481	0.921	0.824
NPDC1	0	0.76863	0.939	0.875
PYCR1	0	0.766958	0.9	0.764
RNF187	0	0.76648	0.798	0.551
ATP5E	1.44181456101141e-315	0.765846	1	1
TRPM7	0	0.764243	0.598	0.127
SNHG7	0	0.76054	0.855	0.682
SGCG	0	0.760153	0.54	0.033
RPL32	4.28992e-261	0.760149	1	1
IDI1	0	0.759922	0.908	0.81
C6orf48	1.09979422838748e-316	0.759435	0.799	0.561
RPS23	1.83244e-260	0.758162	1	1
SIAH2	0	0.754326	0.85	0.664
NCOA3	0	0.75246	0.956	0.892
P4HB	0	0.751432	0.968	0.938
PTP4A2	4.07925e-293	0.750312	0.952	0.871
NOP10	7.09404e-304	0.748567	0.974	0.945
DDIT4	7.35282e-237	0.748057	0.685	0.309
HIST3H2A	1.31332e-257	0.747613	0.813	0.592
GLTSCR2	6.78507e-275	0.747586	0.973	0.941
GNAS	3.06036305718216e-310	0.745765	0.99	0.986
RPL6	9.18121e-248	0.745358	1	1
KLF6	1.96793e-300	0.7426	0.626	0.232
CD24	2.64125e-139	0.742205	0.972	0.874
C1orf43	1.23675e-242	0.740735	0.973	0.917
LITAF	0	0.740184	0.741	0.496
HAX1	1.93614445292268e-319	0.73933	0.931	0.867
CRABP2	1.94469e-197	0.738823	0.885	0.651
RPL3	1.50216e-219	0.738251	1	1
SPDEF	1.24366e-246	0.734849	0.88	0.703
PHLDA3	2.11935e-258	0.733817	0.64	0.264
IER3	1.46209e-234	0.733075	0.884	0.705
RPL12	8.12691e-204	0.732667	1	1
LINC00493	3.85854e-263	0.732291	0.892	0.773
ANAPC11	7.89222e-270	0.730201	0.993	0.993
NUCB2	1.17234e-270	0.730102	0.649	0.341
FAM127B	5.37654e-286	0.729131	0.802	0.617
HERPUD1	6.57065e-287	0.7285	0.618	0.271
TBX2-AS1	8.97033e-224	0.72822	0.932	0.841
TMEM219	1.77983e-270	0.726211	0.763	0.542
ID2	4.79106e-245	0.726103	0.7	0.409
TIMM9	5.96067e-259	0.726079	0.844	0.697
RPL36A	2.12076e-237	0.724248	0.974	0.953
RABAC1	1.07174e-240	0.724078	0.827	0.662
OTUD6B-AS1	4.50898e-249	0.723032	0.713	0.445
PRR15	0	0.722828	0.47	0.038
RPS19	1.11545e-149	0.722699	1	1
CEBPB	5.72838e-228	0.722542	0.839	0.706
AR	5.27106e-305	0.721097	0.537	0.145
BZW2	3.35372e-229	0.719967	0.787	0.615
NME4	1.499e-242	0.719619	0.885	0.784
LEO1	1.60396e-283	0.719466	0.587	0.249
C6orf1	8.29389e-288	0.719361	0.596	0.257
EMD	2.11754e-249	0.719053	0.77	0.571
PRR13	1.18071e-243	0.717868	0.939	0.88
C1orf122	3.51825e-230	0.717756	0.852	0.718
THUMPD3-AS1	2.56157e-242	0.717675	0.87	0.764
CCNI	1.15278e-194	0.717084	0.991	0.981
TTC3	8.22426e-219	0.714972	0.82	0.651
HES1	2.81373e-214	0.713901	0.758	0.533
FTL	3.86041e-112	0.71286	1	1
JTB	4.0803e-171	0.711569	0.997	0.993
DUSP4	0	0.711416	0.462	0.058
DSTN	1.66721e-220	0.710864	0.979	0.973
FAM177A1	7.85637e-239	0.709907	0.814	0.686
SHMT2	8.01339e-261	0.708391	0.769	0.615
PFDN5	3.63406e-192	0.707486	0.997	0.995
ID3	2.23934e-182	0.706587	0.675	0.383
MARCKS	4.14341e-179	0.706373	0.683	0.396
DDT	1.87548e-211	0.705837	0.979	0.977
UQCRHL	3.59181e-290	0.705443	0.507	0.146
UCP2	1.27737e-260	0.705202	0.728	0.559
C14orf1	1.01577e-248	0.704661	0.83	0.725
RPL22	3.58892e-168	0.704424	1	1
BAG1	1.68203e-224	0.703194	0.844	0.761
RPS16	1.15907e-146	0.702775	1	1
RBCK1	7.03958e-234	0.702674	0.806	0.684
PLA2G16	0	0.700678	0.435	0.047
ATP6AP1	3.71903e-232	0.700648	0.722	0.524
TRIB3	2.48922e-248	0.70058	0.572	0.268
RPS4X	2.23233e-135	0.699787	1	1
MTDH	1.32101e-167	0.69888	0.99	0.992
WBP2	7.56569e-242	0.69723	0.593	0.316
DHCR24	5.1827e-215	0.696982	0.746	0.573
FAM195B	7.99377e-211	0.695966	0.72	0.527
GDAP1	7.39967e-307	0.694873	0.436	0.071
CYSTM1	2.17826e-234	0.693501	0.669	0.46
COX7A2	3.76565e-173	0.693316	0.998	0.999
NR4A1	1.01499e-291	0.692975	0.439	0.073
MTHFD2	5.2466e-218	0.692965	0.88	0.835
RPL28	4.47523e-120	0.692152	1	1
TOMM20	1.03015e-202	0.692011	0.912	0.878
MAP1LC3B	1.38816e-176	0.691952	0.807	0.674
RP11-532F12.5	3.10075e-223	0.690711	0.664	0.452
LMNTD1	0	0.690335	0.386	0.007
ACLY	9.54825e-242	0.689986	0.687	0.518
MGST1	5.06267e-151	0.689186	0.916	0.803
CH17-340M24.3	2.30224e-230	0.689069	0.546	0.254
TCEAL4	1.19321e-187	0.688993	0.933	0.911
PHGDH	5.15411e-200	0.686834	0.697	0.489
RPL35A	3.27954e-133	0.686163	1	1
AC090498.1	2.8377e-180	0.685785	0.898	0.848
RPL18	3.51103e-139	0.685563	1	1
RPS9	4.51516e-136	0.684546	1	1
ZNF580	4.60548e-186	0.684341	0.672	0.466
GGCT	2.70637e-219	0.684266	0.866	0.816
GRINA	2.47999e-214	0.684208	0.712	0.563
IGBP1	2.63336e-187	0.683995	0.725	0.556
TSPO	4.1369e-183	0.683734	0.669	0.45
SCAND1	1.47066e-153	0.681511	0.895	0.835
ERP29	5.24207e-156	0.681283	0.924	0.873
S100P	0	0.681033	0.377	0.018
RHOV	5.82311e-231	0.67952	0.454	0.133
WFDC2	4.62996e-231	0.678854	0.447	0.127
KRT10	7.68654e-155	0.678841	0.958	0.94
SULF2	1.13658e-168	0.678463	0.779	0.661
EDN1	2.38626e-291	0.677674	0.386	0.039
EIF3H	8.64743e-162	0.676046	0.971	0.975
PLEKHF2	5.50566e-207	0.675524	0.529	0.264
GPR160	2.92673e-197	0.675497	0.494	0.198
ERGIC3	1.84546e-166	0.674591	0.825	0.741
RPL9	2.99108e-111	0.674476	1	1
DDIT3	2.51528e-198	0.674414	0.442	0.131
PCK2	3.46585e-202	0.67424	0.545	0.297
FKBP8	4.74274e-185	0.673685	0.845	0.785
NR3C1	8.39641e-224	0.672177	0.439	0.134
HIST2H2BE	1.38133e-212	0.672089	0.431	0.115
COX7A2L	1.02682e-145	0.67206	0.981	0.977
CHPF	1.99546e-205	0.672041	0.55	0.306
STRA13	4.55084e-118	0.671926	0.996	0.994
RPL27A	1.50102e-108	0.671875	1	1
CTSD	2.21345e-152	0.671351	0.807	0.706
CETN2	2.7672e-180	0.670858	0.617	0.41
GARS	1.95591e-217	0.670185	0.576	0.368
RPL41	1.62224e-72	0.670184	1	1
LSM10	3.91637e-145	0.669927	0.823	0.722
ID1	9.80866e-124	0.669588	0.716	0.541
ASS1	1.43836e-140	0.669523	0.873	0.786
GNB5	1.75787e-226	0.669365	0.421	0.116
SARS	6.90282e-165	0.668865	0.819	0.734
ERGIC1	7.91393e-196	0.668218	0.599	0.405
FLOT1	1.36923e-200	0.667631	0.517	0.266
DHCR7	2.29085e-182	0.667582	0.698	0.562
MAP2K2	8.34164e-172	0.667513	0.748	0.638
RPLP1	8.84694e-63	0.666639	1	1
RPS15A	3.09553e-94	0.666024	1	1
FAM120AOS	9.45827e-171	0.663826	0.642	0.473
USP32	3.65762e-150	0.66378	0.659	0.492
HIST1H2BD	2.79123e-199	0.663746	0.434	0.147
SRP14	1.3541e-123	0.663613	0.999	0.997
TMED3	9.38457e-172	0.663008	0.888	0.865
RPL35	2.07946e-116	0.66273	1	1
RP11-983P16.4	9.71925e-204	0.662354	0.431	0.148
MXD4	1.63852e-173	0.661794	0.527	0.294
TFPT	1.33644e-128	0.661079	0.808	0.715
UBXN1	5.07768e-141	0.661043	0.896	0.854
WARS	5.19226e-197	0.66092	0.494	0.248
SLC9A3R1	2.51383e-120	0.660822	0.907	0.839
FKBP2	4.11417e-156	0.65986	0.848	0.801
SELM	4.91781e-154	0.659291	0.525	0.293
RPS6	1.58387e-84	0.658	1	1
ARMCX6	6.99092e-150	0.657748	0.53	0.299
INSIG1	8.74988e-129	0.657519	0.802	0.717
CRNDE	1.39027e-111	0.656879	0.865	0.794
TPT1	1.23954e-47	0.656309	1	1
TMEM106C	2.18979e-159	0.65604	0.774	0.709
LDLRAD4	1.20996e-217	0.653874	0.353	0.056
MIF	3.0863e-124	0.653685	0.996	0.996
MTRNR2L11	0	0.652372	0.306	0.001
MTRNR2L6	3.00061988133046e-314	0.65219	0.31	0.007
RASD1	1.08405e-205	0.65217	0.353	0.056
IER5	9.27976e-187	0.652093	0.413	0.147
TIPIN	1.93135e-173	0.651879	0.503	0.281
SQSTM1	7.97206e-94	0.651397	0.792	0.731
RPS13	4.37123e-81	0.651378	1	1
FUT8	6.91553e-191	0.650305	0.379	0.102
TMOD2	4.64365e-239	0.650222	0.332	0.04
ARF1	4.10832e-138	0.649555	0.864	0.825
COX6A1	1.91598e-96	0.649543	0.998	0.996
DPM3	6.41174e-161	0.649508	0.591	0.425
IRF2BP2	2.25764e-164	0.648577	0.463	0.227
SERPINB6	1.05708e-154	0.648539	0.503	0.285
CXCR4	3.3421e-252	0.648289	0.316	0.025
PPDPF	1.20648e-81	0.648283	1	1
NDUFA1	3.12443e-121	0.647866	0.921	0.897
LSS	5.11893e-172	0.647825	0.481	0.261
SETD5	5.26163e-146	0.647448	0.535	0.337
MYO5A	4.50157e-208	0.646535	0.34	0.06
TADA3	1.14505e-149	0.646409	0.678	0.567
SLC38A2	2.1334e-157	0.646329	0.55	0.372
C4orf3	3.08946e-135	0.646088	0.778	0.716
FAM46A	1.62419e-178	0.645538	0.391	0.136
RP11-660L16.2	1.77033e-145	0.644756	0.55	0.365
SLC25A1	3.29046e-133	0.644208	0.874	0.863
RHOC	4.60338e-86	0.643967	0.892	0.865
TSTD1	1.13223e-80	0.643809	0.904	0.856
DAP	4.73117e-136	0.643689	0.641	0.514
PNRC1	1.26648e-111	0.643617	0.567	0.372
FAM214A	1.79625e-225	0.64222	0.312	0.035
FAM200B	1.19986e-153	0.641948	0.47	0.253
PHF14	2.39202e-156	0.641539	0.789	0.745
ENPP1	6.4944e-229	0.640431	0.307	0.033
RNF7	6.78155e-92	0.640054	0.948	0.93
MAZ	9.88869e-102	0.63973	0.916	0.896
RP11-255M2.3	1.37251e-238	0.63969	0.3	0.026
C14orf166	9.28436e-97	0.639674	0.948	0.92
NR4A2	5.91522e-205	0.639451	0.318	0.048
HES6	3.00025e-148	0.639185	0.519	0.34
FAM127A	2.05923e-159	0.638858	0.442	0.222
OXLD1	9.12496e-113	0.638718	0.717	0.629
RAB25	4.14051e-96	0.638661	0.836	0.797
EIF3L	2.10857e-111	0.638524	0.903	0.891
HEBP1	6.47282e-161	0.638338	0.655	0.565
SWI5	8.59119e-143	0.637902	0.732	0.667
PTGER4	8.9714e-238	0.637843	0.294	0.023
CDK2AP2	2.83618e-115	0.637791	0.823	0.785
FAM50A	4.32119e-115	0.637665	0.757	0.69
MFSD10	5.8286e-131	0.636962	0.637	0.519
CXorf40B	7.09719e-146	0.636732	0.442	0.225
FAM227B	3.65996e-237	0.636683	0.293	0.024
MIOS	5.80989e-159	0.636567	0.41	0.184
PIGBOS1	1.12502e-149	0.635478	0.474	0.28
OST4	3.18108e-93	0.635272	0.979	0.986
VTI1B	7.89521e-103	0.634909	0.852	0.827
SLC38A1	2.4122e-120	0.634555	0.767	0.708
TMEM99	1.36192e-173	0.634117	0.372	0.136
DSCR8	1.04506e-297	0.632134	0.265	0.001
NAA10	4.39406e-88	0.631505	0.951	0.949
S100A14	2.81202e-161	0.63094	0.909	0.934
NUDT14	8.1131e-117	0.630646	0.761	0.709
DYNLRB1	2.38649e-111	0.630616	0.83	0.804
TAX1BP1	1.85332e-153	0.6304	0.413	0.202
MALSU1	1.45935e-143	0.63007	0.634	0.537
TMEM125	5.8033e-147	0.630009	0.419	0.209
RPL36	2.70079e-59	0.629983	1	1
IGFBP4	9.28571e-116	0.629694	0.53	0.363
POLR3GL	7.85566e-146	0.62959	0.389	0.169
FLNA	2.45367e-123	0.629281	0.586	0.456
CSRP1	1.88764e-104	0.629271	0.624	0.503
MB	6.70646e-139	0.62855	0.354	0.119
PIGP	1.33598e-124	0.628398	0.509	0.341
COA4	1.63674e-85	0.628322	0.916	0.899
UFC1	3.23904e-102	0.628261	0.776	0.73
POLR1D	1.01916e-96	0.627616	0.949	0.958
ZNF90	6.52558e-72	0.627463	0.526	0.369
PLPP2	6.82135e-116	0.627349	0.462	0.273
DNAJC4	4.94455e-137	0.627304	0.412	0.203
RPL18A	1.46931e-45	0.626605	1	1
G6PD	7.87302e-108	0.626529	0.842	0.813
SMIM20	6.52527e-146	0.626358	0.42	0.223
ELP2	3.45594e-157	0.62596	0.488	0.332
MAN1A2	4.75722e-119	0.625487	0.53	0.384
ESR1	1.55199e-123	0.624225	0.48	0.317
SLC7A11	1.30867e-209	0.624033	0.266	0.022
MID1IP1	5.39879e-131	0.623578	0.469	0.297
RDH11	3.70336e-140	0.62338	0.495	0.345
CNIH1	1.07956e-110	0.623119	0.744	0.7
PRDX5	1.19356e-70	0.623094	0.973	0.966
SMDT1	1.40456e-81	0.622624	0.888	0.871
FKBP3	2.84238e-89	0.621501	0.797	0.737
ZNF706	6.57696e-68	0.621313	0.975	0.977
HSCB	3.98862e-124	0.620972	0.552	0.429
DDR1	1.92981e-133	0.620573	0.4	0.208
AKR1A1	2.09524e-131	0.620025	0.64	0.563
EPB41L4A-AS1	5.86028e-83	0.618788	0.583	0.467
XIAP	6.13728e-138	0.618636	0.383	0.188
RAB39B	4.62962e-158	0.618635	0.288	0.061
ABCC5	5.83557e-142	0.618394	0.314	0.095
CEBPG	1.29418e-135	0.618267	0.477	0.325
FAM213A	9.78857e-78	0.617927	0.892	0.88
MICA	3.35527e-136	0.617682	0.376	0.181
NKAP	2.25891e-124	0.617448	0.557	0.443
KLHDC2	1.54597e-125	0.616609	0.58	0.486
CRTAP	2.69325e-126	0.615944	0.403	0.222
NDUFB1	1.03468e-106	0.615843	0.768	0.752
ZNF581	4.5505e-117	0.615805	0.548	0.436
SLC50A1	3.20646e-107	0.615569	0.612	0.52
MRPS21	4.96082e-67	0.614775	0.994	0.997
PCBP2	1.5629e-66	0.614444	0.986	0.991
RPL19	2.13308e-46	0.614153	1	1
EGLN2	2.06162e-115	0.613662	0.55	0.44
PRSS8	1.56794e-113	0.613404	0.369	0.176
RNF43	2.1394e-177	0.613031	0.253	0.032
MRPL41	1.6684e-51	0.612462	0.998	0.999
BLOC1S4	3.84596e-117	0.612438	0.505	0.376
MSRB1	7.92949e-128	0.612233	0.528	0.421
CIRBP	2.08648e-85	0.612144	0.877	0.877
C12orf57	3.00939e-74	0.612097	0.89	0.884
ISG20	3.63594e-90	0.611647	0.34	0.142
PTP4A1	1.78518e-102	0.611571	0.636	0.565
HIST1H1C	3.67887e-48	0.611542	0.521	0.39
ECH1	6.52188e-82	0.611254	0.657	0.573
MIF4GD	3.38932e-121	0.610836	0.495	0.365
TRIM7	1.13957e-182	0.610823	0.241	0.023
ARL6IP4	3.1728e-58	0.610781	0.974	0.979
STC2	1.20778e-74	0.61059	0.461	0.299
IRS2	5.90646e-172	0.609848	0.243	0.027
VAT1	2.72326e-119	0.609079	0.488	0.361
ZNF467	1.99639e-119	0.608838	0.332	0.138
DBI	6.50272e-58	0.60866	0.998	0.997
SEZ6L2	8.75533e-118	0.608568	0.336	0.147
TMEM258	2.65251e-83	0.608404	0.903	0.911
RP4-568C11.4	1.17146e-156	0.608188	0.25	0.04
SLC27A5	1.12172e-92	0.607761	0.592	0.503
IRAK1	1.66552e-66	0.60742	0.571	0.461
ZNF703	1.38995e-83	0.607068	0.577	0.48
SYNGR2	1.01145e-49	0.606902	0.883	0.857
HMGCS1	2.63821e-112	0.60654	0.434	0.288
SPTSSB	1.62015e-50	0.606499	0.906	0.881
GRN	3.77153e-53	0.606017	0.715	0.655
IFI27L2	2.90768e-102	0.606014	0.329	0.141
SDF2L1	4.6936e-76	0.605826	0.913	0.914
JAGN1	8.85611e-92	0.605388	0.73	0.703
ANAPC13	5.52712e-100	0.605373	0.568	0.475
SEMA3C	9.03175e-123	0.60511	0.287	0.092
RNF167	8.65443e-96	0.604934	0.629	0.562
ZFAND1	9.31662e-129	0.604854	0.535	0.446
RNF11	5.1649e-104	0.60484	0.436	0.291
FAM3A	1.52797e-112	0.604749	0.458	0.327
AP4E1	7.69114e-146	0.604725	0.249	0.048
TMEM230	1.10309e-109	0.604719	0.549	0.461
TMEM179B	2.62453e-84	0.604256	0.765	0.743
USF2	1.24689e-91	0.604181	0.543	0.445
SESN2	4.0261e-120	0.604096	0.276	0.08
FADS1	5.14878e-134	0.603893	0.514	0.417
TSC22D1	1.15036e-95	0.603865	0.484	0.36
SEPP1	3.66125e-157	0.603192	0.225	0.021
PERP	1.49816e-26	0.602891	0.637	0.583
NEU1	2.50535e-97	0.6027	0.441	0.303
LAMTOR1	5.34383e-46	0.602521	0.945	0.95
CXorf40A	1.26131e-132	0.602209	0.268	0.077
MKNK2	2.26259e-111	0.602152	0.39	0.239
RBMX2	1.98875e-110	0.601921	0.557	0.475
LMCD1	1.75511e-146	0.601912	0.236	0.038
SREBF1	1.13689e-109	0.601602	0.449	0.322
HIST1H2BN	2.26378e-129	0.600821	0.251	0.057
FSIP1	1.89111e-196	0.600693	0.206	0.006
OPTN	3.21064e-92	0.600057	0.278	0.087

## Sheet: LTED>CD44L
			Fraction Cells w/Expression
Gene	FDR	AUC	LTED	CD44L
NBEAL1	0	0.999769	1	0.894
RPS20	0	0.99444	1	1
EIF1	0	0.98574	1	1
FTH1	0	0.98398	1	1
TOMM7	0	0.981026	1	0.995
RPL7	0	0.977938	1	1
RPL15	0	0.972285	1	1
ARPP19	0	0.970945	0.98	0.65
SCD	0	0.967677	0.989	0.862
BASP1	0	0.965183	0.954	0.244
RPL23	0	0.962982	1	1
RPL4	0	0.962756	1	1
GABPB1	0	0.962513	0.959	0.387
EEF1A1	0	0.960492	1	1
ATF4	0	0.960121	0.986	0.815
GABPB1-AS1	0	0.95954	0.964	0.501
RPS11	0	0.955736	1	1
EEF2	0	0.952233	0.999	0.999
PABPC1	0	0.951686	1	0.995
USP8	0	0.949686	0.936	0.315
RPL13A	0	0.944558	1	1
NUPR1	0	0.944071	0.889	0.006
SPPL2A	0	0.942791	0.934	0.402
ZFAS1	0	0.942296	0.998	0.988
MRFAP1	0	0.941591	0.995	0.944
RPL10	0	0.940156	1	1
SLC39A6	0	0.938008	0.949	0.548
RPL30	0	0.927611	1	1
RPS25	0	0.920946	1	1
GNB2L1	0	0.920246	1	1
NHSL2	0	0.918225	0.861	0.13
RPS3A	0	0.917094	1	1
RPL39	0	0.914795	1	1
MALAT1	0	0.911811	0.998	0.997
EIF4B	0	0.911446	0.977	0.854
RPL14	0	0.908114	1	1
SQLE	0	0.907592	0.984	0.931
DSCAM-AS1	0	0.905034	0.993	0.968
SLC25A6	0	0.896019	1	1
RPLP0	0	0.893665	1	1
NPC2	0	0.892859	0.952	0.752
TPT1	0	0.889782	1	1
RSL24D1	0	0.889744	0.976	0.911
RPL29	0	0.88482	1	1
RPL10A	0	0.883491	1	1
RPL36AL	0	0.883164	1	1
CD24	0	0.882224	0.972	0.81
NEAT1	0	0.877487	0.973	0.889
DTWD1	0	0.876593	0.798	0.17
RPL3	0	0.876455	1	1
RPSA	0	0.870216	1	1
UQCRB	0	0.865625	0.996	0.978
COL9A3	0	0.865485	0.778	0.153
ALDH3B2	0	0.864821	0.788	0.185
EIF4EBP1	0	0.864564	0.944	0.869
ENSA	0	0.856513	0.998	0.994
AGR2	0	0.855712	0.734	0.07
BAMBI	0	0.855676	0.834	0.366
SNHG8	0	0.855325	0.934	0.797
BCAS3	0	0.85436	0.997	0.989
ATP6V1G1	0	0.85337	0.994	0.98
MVD	0	0.851248	0.873	0.62
XBP1	0	0.851091	0.998	0.992
TMOD3	0	0.849354	0.826	0.433
RPL9	0	0.848552	1	1
MTRNR2L8	0	0.841163	0.787	0.307
CST3	0	0.84083	0.974	0.918
ICA1	0	0.840169	0.759	0.228
RPL6	0	0.83866	1	1
RPL23A	0	0.835025	1	1
RPL34	0	0.834692	1	1
LYSMD2	0	0.83256	0.799	0.412
ATP5G2	0	0.832255	0.999	0.997
GLTSCR2	0	0.829616	0.973	0.929
RPL31	0	0.824676	0.999	1
NCOA3	0	0.823052	0.956	0.874
NACA2	0	0.822729	0.674	0.076
DMKN	0	0.820815	0.94	0.799
SERP1	0	0.81918	0.997	0.997
SSR4	0	0.818142	0.997	0.991
NPDC1	0	0.813838	0.939	0.883
SAT1	0	0.811772	0.766	0.373
MYO5C	0	0.807452	0.691	0.197
TSPAN13	0	0.803899	0.9	0.781
WDR72	0	0.802546	0.624	0.044
RPS4X	0	0.802276	1	1
LINC01420	0	0.800319	0.896	0.728
GNAS	0	0.799475	0.99	0.988
BRK1	0	0.797654	0.996	0.992
RPL37	0	0.796999	1	1
TFF1	0	0.7964	1	0.992
FTL	0	0.79396	1	1
NDUFA4	0	0.793289	1	1
COX14	0	0.793238	0.955	0.92
SPTSSA	0	0.793178	0.888	0.776
RPS17	0	0.792538	1	1
C6orf48	0	0.790957	0.799	0.55
SNHG7	0	0.788083	0.855	0.685
SSR2	0	0.78394	0.968	0.955
CCNI	0	0.78369	0.991	0.986
TSC22D3	0	0.781973	0.588	0.049
COX6C	0	0.780787	1	1
MAPK6	0	0.779866	0.656	0.222
ACTG1	0	0.778676	0.999	0.999
STARD10	0	0.778562	0.995	0.992
DDIT4	0	0.778216	0.685	0.268
IGFBP2	0	0.776778	0.798	0.571
RPL12	0	0.775954	1	1
IDI1	0	0.772089	0.908	0.861
FASN	0	0.768631	0.892	0.803
RPS23	0	0.768097	1	1
RPS6	0	0.765872	1	1
IER3	0	0.765512	0.884	0.737
IRX3	0	0.764418	0.721	0.403
RPS9	0	0.763573	1	1
KLF6	0	0.763414	0.626	0.199
PHLDA3	0	0.763132	0.64	0.224
P4HB	0	0.762889	0.968	0.965
TRPM7	0	0.762838	0.598	0.148
PTP4A2	0	0.762098	0.952	0.909
PREX1	3.84572e-293	0.760594	0.77	0.502
TTC3	0	0.759569	0.82	0.631
SGCG	0	0.756742	0.54	0.048
SULF2	0	0.756254	0.779	0.579
LITAF	0	0.756069	0.741	0.502
ATP5EP2	0	0.755593	0.615	0.209
TIMM9	0	0.7545	0.844	0.71
SERF2	6.59863e-267	0.75406	1	1
RPS8	8.24529e-261	0.753207	1	1
RPL18	1.12512e-298	0.751595	1	1
ID3	0	0.749837	0.675	0.333
EIF3H	0	0.748033	0.971	0.979
BAG1	0	0.747315	0.844	0.754
FAM127B	0	0.746607	0.802	0.645
RNF187	0	0.743899	0.798	0.679
HERPUD1	0	0.742856	0.618	0.259
NME4	0	0.742051	0.885	0.81
PYCR1	0	0.741164	0.9	0.862
TMEM219	0	0.740224	0.763	0.569
BZW2	1.1127e-287	0.739905	0.787	0.638
CEBPB	0	0.739569	0.839	0.757
RABAC1	0	0.737766	0.827	0.722
PPDPF	4.62225e-230	0.736971	1	1
CSDE1	1.0984e-244	0.736209	1	1
HIST3H2A	1.53429e-295	0.734946	0.813	0.682
UCP2	0	0.734262	0.728	0.54
ZNF580	0	0.73368	0.672	0.401
HES1	0	0.733523	0.758	0.559
MAP1LC3B	0	0.731295	0.807	0.671
C6orf1	0	0.730979	0.596	0.252
TOMM20	0	0.730625	0.912	0.894
C1orf43	2.12748e-279	0.730272	0.973	0.967
SIAH2	0	0.729024	0.85	0.776
PFDN5	2.21347e-265	0.728983	0.997	0.999
CRABP2	2.36502e-207	0.727744	0.885	0.739
RPS19	1.06896e-184	0.727308	1	1
PRR15	0	0.725771	0.47	0.031
RPL18A	2.23044e-217	0.725087	1	1
OTUD6B-AS1	0	0.721301	0.713	0.513
IGBP1	0	0.720582	0.725	0.549
SNHG19	0	0.719672	0.684	0.463
FKBP8	0	0.719452	0.845	0.785
EMD	0	0.719416	0.77	0.637
AR	0	0.718976	0.537	0.173
PRR13	3.11959e-291	0.718718	0.939	0.924
EIF3L	2.78634e-304	0.717769	0.903	0.883
DUSP4	0	0.716997	0.462	0.047
RHOC	2.07607e-280	0.716609	0.892	0.86
RPS16	2.06857e-192	0.716036	1	1
NUCB2	4.37982e-275	0.713646	0.649	0.438
LEO1	4.94336e-300	0.713482	0.587	0.3
RBCK1	0	0.713406	0.806	0.724
DSTN	1.31916e-253	0.713218	0.979	0.985
RPS29	2.72641e-185	0.709953	1	1
SPTSSB	1.98708e-260	0.708675	0.906	0.857
TBX2-AS1	1.79293e-231	0.708662	0.932	0.898
FAM177A1	5.49105e-301	0.708432	0.814	0.743
EIF2S2	2.52105e-284	0.704161	0.907	0.908
TRIB3	0	0.703962	0.572	0.294
JTB	1.32374e-173	0.703065	0.997	0.999
THUMPD3-AS1	1.78506e-262	0.702985	0.87	0.834
ID2	6.34686e-250	0.702504	0.7	0.522
CTSD	3.23628e-236	0.702127	0.807	0.726
PNRC1	2.86538e-261	0.701646	0.567	0.275
RPL19	8.74877e-184	0.70064	1	1
C14orf1	2.30565264149776e-311	0.69982	0.83	0.798
FAM195B	7.98475e-275	0.699227	0.72	0.57
UQCRHL	8.22614e-300	0.69708	0.507	0.19
PLA2G16	0	0.696531	0.435	0.066
ATP6AP1	6.95037e-284	0.695995	0.722	0.592
RPS3	1.89795e-129	0.695195	1	1
RPL27A	9.44654e-166	0.69466	1	1
TSPO	2.20817e-266	0.69402	0.669	0.484
GDAP1	3.67993e-296	0.691055	0.436	0.088
PLEKHF2	7.64665e-277	0.690864	0.529	0.25
WBP2	1.34425e-285	0.690347	0.593	0.372
MTDH	2.26761e-179	0.690322	0.99	0.998
LMNTD1	0	0.689675	0.386	0.011
GRINA	8.71303e-276	0.68936	0.712	0.598
FKBP2	1.51794e-264	0.688937	0.848	0.829
NR4A1	2.6372e-289	0.688665	0.439	0.095
CETN2	2.71918e-258	0.6871	0.617	0.417
C1orf122	1.84296e-232	0.686655	0.852	0.816
HAX1	2.00775e-259	0.68649	0.931	0.945
S100P	0	0.686296	0.377	0.006
GGCT	1.7967e-278	0.685163	0.866	0.86
C14orf166	7.9147e-202	0.684932	0.948	0.939
EDN1	0	0.68428	0.386	0.026
GARS	1.94278e-278	0.684094	0.576	0.359
USP32	3.75973e-228	0.683988	0.659	0.497
RHOV	1.18765e-266	0.683538	0.454	0.138
CH17-340M24.3	1.10976e-264	0.682563	0.546	0.308
NOP10	1.50182e-189	0.682384	0.974	0.982
CHPF	2.16199e-274	0.681491	0.55	0.318
MXD4	9.05588e-242	0.681059	0.527	0.271
HIST2H2BE	7.38202e-261	0.68101	0.431	0.106
DHCR7	9.01772e-283	0.680262	0.698	0.61
ERP29	6.89363e-199	0.680225	0.924	0.912
DHCR24	2.28198e-239	0.679743	0.746	0.661
INSIG1	3.74509e-234	0.679242	0.802	0.752
RPL22	4.25011e-146	0.677818	1	1
UBXN1	1.24966e-222	0.677675	0.896	0.896
SLC38A2	7.12645e-253	0.676996	0.55	0.333
CDV3	4.91026e-255	0.676953	0.921	0.944
CYSTM1	1.7313e-276	0.676842	0.669	0.548
ZNF706	1.38012e-175	0.676771	0.975	0.986
TMEM106C	3.52408e-271	0.676475	0.774	0.741
ARF1	4.60327e-217	0.674548	0.864	0.846
PERP	3.70875e-234	0.674448	0.637	0.49
SELM	8.49318e-219	0.673559	0.525	0.292
SHMT2	9.42524e-249	0.672536	0.769	0.728
ANAPC11	1.38042e-176	0.672281	0.993	0.999
DDIT3	2.14195e-225	0.6718	0.442	0.155
TCEAL4	2.25876e-202	0.671598	0.933	0.946
MFSD10	1.59329e-244	0.671389	0.637	0.498
KRT10	2.40309e-173	0.671188	0.958	0.963
RPL5	2.91885e-141	0.670889	1	1
RP11-532F12.5	1.30516e-252	0.670881	0.664	0.547
NR3C1	1.43381e-239	0.669728	0.439	0.154
FAM120AOS	1.7311e-243	0.66961	0.642	0.515
RPL36A	1.76613e-163	0.669402	0.974	0.984
KLHDC2	7.11727e-265	0.668618	0.58	0.407
LDLRAD4	0	0.668297	0.353	0.022
GNB5	6.67699e-238	0.667983	0.421	0.131
SLC38A1	2.79659e-230	0.667758	0.767	0.723
HEBP1	2.15641e-224	0.667436	0.655	0.547
HES6	1.25731e-230	0.667141	0.519	0.299
RASD1	4.5541e-301	0.666881	0.353	0.027
POLR1D	3.82077e-194	0.665604	0.949	0.971
VTI1B	6.21035e-192	0.665509	0.852	0.841
MARCKS	1.8069e-160	0.664935	0.683	0.551
PHF14	2.85019e-236	0.664699	0.789	0.763
SPDEF	1.73632e-204	0.664697	0.88	0.884
SARS	1.10763e-219	0.664083	0.819	0.804
IRF2BP2	1.9238e-246	0.66372	0.463	0.213
TADA3	1.02592e-239	0.663157	0.678	0.593
RPL28	7.20607e-96	0.662745	1	1
RPL32	4.70421e-102	0.662632	1	1
RP11-983P16.4	2.6513e-229	0.662453	0.431	0.161
LINC00493	1.57031e-175	0.661931	0.892	0.89
SRP14	5.8283e-140	0.661783	0.999	1
PCK2	2.73044e-224	0.661684	0.545	0.357
TMED3	9.01959e-227	0.661508	0.888	0.915
GRN	1.9411e-226	0.661277	0.715	0.659
DAP	3.11805e-213	0.660426	0.641	0.524
ACLY	1.05176e-256	0.659633	0.687	0.628
ERGIC1	3.6061e-250	0.659576	0.599	0.47
WARS	1.75238e-228	0.659046	0.494	0.277
LSM10	1.73928e-194	0.657754	0.823	0.813
MAZ	4.14197e-170	0.65764	0.916	0.927
EIF3F	2.26279e-201	0.657322	0.896	0.924
ARMCX6	1.25208e-197	0.656293	0.53	0.338
SQSTM1	1.33329e-204	0.655938	0.792	0.792
RAB25	1.10945e-176	0.655109	0.836	0.828
WFDC2	8.32551e-195	0.655023	0.447	0.204
ERGIC3	3.03258e-198	0.654941	0.825	0.828
CDK2AP2	4.44591e-186	0.654504	0.823	0.806
MTRNR2L6	0	0.653973	0.31	0.003
CIRBP	4.87329e-189	0.653541	0.877	0.887
FLOT1	8.4772e-239	0.652798	0.517	0.339
FLNA	7.60558e-228	0.652677	0.586	0.459
COX7A2L	1.9654e-142	0.652464	0.981	0.989
C19orf48	3.18333e-168	0.652462	0.869	0.874
RNF7	8.52104e-136	0.652434	0.948	0.955
FUT8	1.49927e-221	0.652415	0.379	0.107
CXorf40B	5.7675e-202	0.652352	0.442	0.204
MTRNR2L11	0	0.6519	0.306	0.002
GPR160	4.59843e-210	0.651768	0.494	0.292
CSRP1	1.25878e-197	0.651578	0.624	0.511
CRNDE	1.64524e-143	0.650921	0.865	0.848
TMOD2	1.21629e-248	0.650789	0.332	0.042
LAMTOR1	1.03245e-127	0.650447	0.945	0.962
IER5	2.35065e-220	0.650259	0.413	0.166
EPB41L4A-AS1	2.49812e-209	0.650042	0.583	0.45
PRDX5	6.5722e-136	0.64841	0.973	0.985
MYO5A	8.98419e-224	0.647864	0.34	0.062
DNAJC4	4.09206e-214	0.646953	0.412	0.171
HIST1H2BD	2.05137e-209	0.646786	0.434	0.212
MYEOV2	1.38783e-118	0.646384	0.996	1
DDT	1.49736e-134	0.646321	0.979	0.993
RPS13	6.02876e-87	0.646222	1	1
SETD5	1.08391e-184	0.64593	0.535	0.371
RPL21	5.18766e-99	0.645615	1	1
TAX1BP1	1.15017e-212	0.645281	0.413	0.18
SLC25A1	8.91467e-191	0.644832	0.874	0.899
MB	5.62638e-216	0.644619	0.354	0.09
FAM214A	1.83212e-241	0.644371	0.312	0.032
ELP2	1.40063e-214	0.644369	0.488	0.312
FAM50A	4.58631e-194	0.64432	0.757	0.745
CXCR4	1.06917e-224	0.643847	0.316	0.039
ID1	1.07369e-133	0.64377	0.716	0.636
LSS	7.38456e-214	0.643659	0.481	0.298
PHGDH	9.13555e-202	0.643293	0.697	0.634
TMSB4X	1.60503e-103	0.643199	0.999	0.999
PAIP1	4.14572e-192	0.642684	0.711	0.676
PLPP2	5.51221e-195	0.642543	0.462	0.264
MAP2K2	1.54755e-197	0.64252	0.748	0.736
COA4	4.96066e-145	0.642226	0.916	0.932
ARL6IP4	7.18571e-109	0.641896	0.974	0.982
RP11-255M2.3	1.43899e-257	0.641894	0.3	0.022
ENPP1	8.15609e-236	0.640835	0.307	0.034
AKR1A1	5.5365e-229	0.640317	0.64	0.584
PTGER4	9.40326e-257	0.640112	0.294	0.019
CNIH1	8.21508e-191	0.63942	0.744	0.736
PRSS8	1.26017e-204	0.639396	0.369	0.128
OXLD1	6.09848e-158	0.639053	0.717	0.677
FAM127A	5.31756e-212	0.638677	0.442	0.249
MTHFD2	4.67319e-197	0.638184	0.88	0.927
MIOS	7.49759e-193	0.637855	0.41	0.196
FAM227B	3.29874e-247	0.637508	0.293	0.024
RP11-660L16.2	1.47499e-193	0.636754	0.55	0.425
SH3BGRL	7.53617e-170	0.636454	0.494	0.331
NUDT14	4.57394e-191	0.635285	0.761	0.766
TIPIN	1.8164e-192	0.635267	0.503	0.345
NR4A2	7.00162e-198	0.635088	0.318	0.063
FAM200B	1.29199e-199	0.634938	0.47	0.301
SCAND1	7.77015e-146	0.634602	0.895	0.919
EGLN2	3.25891e-196	0.634481	0.55	0.437
TMEM125	7.29947e-195	0.633678	0.419	0.217
DSCR8	4.50625e-305	0.632384	0.265	0
FAM46A	1.24611e-180	0.632365	0.391	0.183
FAM213A	7.61169e-141	0.631814	0.892	0.914
NAP1L1	3.87734e-99	0.631596	0.99	0.998
ARL4A	8.69707e-146	0.631428	0.472	0.31
TMEM99	1.88939e-193	0.630431	0.372	0.154
NFKBIA	7.86511e-143	0.630199	0.511	0.392
TMEM179B	9.50388e-168	0.630048	0.765	0.761
VAT1	2.89179e-199	0.629771	0.488	0.346
MALSU1	1.41612e-211	0.629374	0.634	0.596
NAA10	2.48161e-116	0.629086	0.951	0.972
MAN1A2	2.6828e-184	0.628972	0.53	0.412
BTG1	4.41099e-109	0.628964	0.575	0.459
ISG20	4.35031e-158	0.628058	0.34	0.113
IGFBP4	5.16255e-195	0.627805	0.53	0.418
PTP4A1	5.54733e-181	0.627481	0.636	0.586
TPD52	1.84805e-170	0.62719	0.599	0.526
FADS1	1.2243e-220	0.627095	0.514	0.4
RPS2	1.53011e-33	0.626152	1	1
SMIM20	5.84406e-194	0.62575	0.42	0.245
DDR1	5.83566e-192	0.625693	0.4	0.217
ZDHHC4	7.93736e-185	0.625552	0.578	0.502
NEU1	6.69329e-192	0.625268	0.441	0.283
MID1IP1	2.74543e-182	0.625012	0.469	0.321
KCNQ1OT1	2.70287e-170	0.624527	0.614	0.552
TSC22D1	4.46314e-173	0.624209	0.484	0.348
HMGN1	1.31151e-66	0.624035	1	1
ESR1	2.24419e-196	0.623999	0.48	0.355
XIAP	1.50524e-176	0.623969	0.383	0.189
HMGCS1	9.98263e-177	0.623688	0.434	0.273
SLC7A11	7.83833e-208	0.623538	0.266	0.024
IRAK1	1.71494e-146	0.623379	0.571	0.479
C19orf43	5.00992e-110	0.622635	0.936	0.96
PIGBOS1	5.07181e-188	0.622252	0.474	0.341
BLOC1S4	1.29866e-199	0.621572	0.505	0.391
TMEM106B	1.18498e-172	0.620987	0.412	0.244
ZFAND1	1.30851e-206	0.62022	0.535	0.449
RDH11	3.59068e-192	0.620147	0.495	0.381
AGPAT2	2.3675e-160	0.620055	0.641	0.596
PIGP	5.85968e-188	0.619515	0.509	0.407
CEBPG	1.26442e-190	0.619457	0.477	0.352
C7orf50	6.23008e-85	0.619226	0.979	0.991
GDF15	3.44494e-218	0.618723	0.246	0.01
OPTN	2.07404e-175	0.618367	0.278	0.052
POLR3GL	2.06645e-176	0.618184	0.389	0.213
TMEM230	1.40949e-201	0.618151	0.549	0.48
ZNF581	1.9856e-192	0.617685	0.548	0.479
FAM3A	8.78594e-179	0.617682	0.458	0.322
ANAPC13	6.23081e-176	0.616723	0.568	0.5
RPLP1	2.65199e-14	0.616488	1	1
CDKN1A	4.53721e-116	0.616356	0.315	0.103
MIF4GD	4.85979e-186	0.61631	0.495	0.388
ZNF90	6.60356e-79	0.616059	0.526	0.434
SWI5	7.81087e-184	0.615955	0.732	0.762
HIGD2A	1.41626e-66	0.615763	0.978	0.977
MGST1	3.93794e-100	0.615071	0.916	0.922
ABCC5	8.45191e-164	0.614727	0.314	0.113
RNF139	2.1407e-189	0.614231	0.476	0.364
STX5	7.7459e-171	0.613866	0.44	0.306
SESN2	1.31097e-166	0.6137	0.276	0.063
C3orf14	1.12359e-164	0.613559	0.927	0.976
HSF1	3.59926e-151	0.613496	0.637	0.609
NMD3	4.14881e-181	0.613301	0.561	0.508
PDCD2	2.44266e-159	0.613092	0.781	0.817
IRS2	1.73832e-194	0.613025	0.243	0.021
RAB39B	1.37778e-167	0.612785	0.288	0.081
C4orf3	1.84775e-156	0.612135	0.778	0.813
CHURC1	9.60088e-155	0.61137	0.701	0.703
TFPT	1.48428e-116	0.611236	0.808	0.825
USF2	1.48709e-152	0.611206	0.543	0.467
SEMA3C	1.09769e-159	0.610854	0.287	0.084
RNF11	1.88259e-162	0.609795	0.436	0.307
RPS15	4.54458e-60	0.609199	1	1
RP4-568C11.4	4.3964e-172	0.609008	0.25	0.04
ZNF467	3.73599e-150	0.608925	0.332	0.149
UFC1	4.32992e-144	0.608098	0.776	0.815
SLC39A4	3.0909e-156	0.607943	0.729	0.758
CNBP	2.93603e-115	0.607645	0.913	0.946
TRIM7	1.0453e-180	0.607549	0.241	0.032
ZNF703	6.98372e-153	0.606959	0.577	0.534
ASS1	3.72959e-115	0.606658	0.873	0.907
SEPP1	4.50834e-186	0.606656	0.225	0.014
PTEN	7.91867e-158	0.605749	0.522	0.449
SERPINB6	4.1157e-142	0.605483	0.503	0.417
RBMX2	1.7111e-171	0.605387	0.557	0.513
RAB4A	6.47151e-121	0.605381	0.706	0.713
SMDT1	3.62199e-99	0.605345	0.888	0.919
HIST1H1C	7.77518e-109	0.60494	0.521	0.45
METTL9	1.71032e-137	0.604791	0.719	0.741
RNF43	3.77618e-158	0.604705	0.253	0.054
MTRNR2L12	2.83826e-160	0.604563	0.345	0.183
CXorf40A	2.60286e-159	0.603623	0.268	0.078
FUNDC2	3.32996e-132	0.60309	0.758	0.792
BBC3	9.76676e-167	0.602977	0.229	0.029
HSCB	1.7163e-162	0.602848	0.552	0.505
ESRP1	3.18403e-165	0.602129	0.454	0.356
SURF1	3.14259e-123	0.601878	0.719	0.737
EEF1A2	2.21392e-155	0.601115	0.23	0.034
WDR83OS	1.39425e-113	0.600915	0.873	0.915
AP4E1	5.34312e-154	0.600344	0.249	0.062
ST3GAL1	1.70717e-162	0.600085	0.221	0.025

## Sheet: CD44H>CD44L
			Fraction Cells w/Expression
Gene	FDR	AUC	CD44H	CD44L
RPL7	0	0.788837	1	1
TPT1	0	0.767305	1	1
EEF1A1	0	0.724375	1	1
RPL9	0	0.719331	1	1
RPS3A	5.22011e-276	0.700407	1	1
CSDE1	2.62769e-265	0.699531	1	1
RPL13A	1.10658e-250	0.689931	1	1
RPL3	4.57941e-237	0.684569	1	1
RPS24	1.97588e-196	0.670016	1	1
PABPC1	1.39372e-179	0.66206	0.998	0.995
EEF2	1.03215e-183	0.660477	0.998	0.999
CD24	5.8873e-172	0.655553	0.874	0.81
RPL7A	6.0664e-144	0.653321	1	1
BTF3	2.96198e-163	0.652766	1	1
RPS3	5.2789e-147	0.651977	1	1
RPL8	2.21441e-128	0.641641	1	1
RPL21	2.9835e-141	0.641495	1	1
RPL10A	6.2695e-144	0.640436	1	1
HNRNPA1	1.86506e-131	0.633559	0.997	0.998
TACSTD2	3.17709e-160	0.629841	0.768	0.717
EIF3E	5.21412e-127	0.629346	0.999	0.998
RPL5	2.8172e-107	0.6262	1	1
MARCKSL1	8.6318e-118	0.623524	0.993	0.994
RPL6	1.38008e-106	0.623244	1	1
SEPT7	3.43562e-129	0.622418	0.912	0.901
ZFP36L1	1.55748e-128	0.619557	0.698	0.61
EEF1B2	1.43333e-95	0.617487	1	1
RPS6	7.83166e-97	0.615552	1	1
MDK	5.25295e-98	0.614813	0.869	0.816
FTH1	2.63755e-83	0.613429	1	1
TMSB4X	2.23184e-123	0.612575	0.997	0.999
RPL13	2.79973e-97	0.611581	1	1
SPTSSB	4.87508e-107	0.611526	0.881	0.857
RAC1	1.43979e-84	0.610174	0.999	1
APPBP2	8.13791e-104	0.609961	0.962	0.963
LGALS3	1.97354e-94	0.609766	0.676	0.584
TATDN1	6.38572e-102	0.608804	0.939	0.933
FES	2.92835e-166	0.608538	0.42	0.257
EIF4A2	1.50609e-105	0.608257	0.757	0.697
RPS4X	4.54467e-92	0.60818	1	1
YBX1	1.11991e-78	0.60786	1	1
HMGN1	4.2307e-78	0.605839	1	1
PHPT1	3.83805e-90	0.604272	0.989	0.991
RPLP0	3.37424e-68	0.60392	1	1
GLTSCR2	2.40252e-95	0.603897	0.941	0.929
PPDPF	3.71151e-63	0.602449	1	1
SULF2	6.70898e-99	0.600948	0.661	0.579
AGPAT2	1.50696e-113	0.60079	0.667	0.596
RPL29	5.86818e-73	0.600777	1	1

## Sheet: CD44L>CD44H
			Fraction Cells w/Expression
Gene	FDR	AUC	CD44L	CD44H
RPS21	0	0.925933	1	1
RPS27	0	0.902257	1	1
RPL38	0	0.877893	1	1
RPL37A	0	0.86743	1	1
ATP5E	0	0.867044	1	1
SLIRP	0	0.801579	0.997	0.97
RPS29	0	0.798598	1	1
RPS28	0	0.788849	1	1
RPL36	0	0.78568	1	1
RPL37	0	0.781283	1	1
POLR2L	0	0.779641	1	0.998
MYEOV2	0	0.772421	1	0.975
RPS26	0	0.754439	1	1
RPL41	0	0.753665	1	1
UQCRQ	0	0.743489	1	1
RPS15	0	0.738613	1	1
RPL35	0	0.72901	1	1
ATP5I	0	0.728709	0.976	0.851
SNRPE	0	0.728666	1	1
TXNDC17	0	0.726497	0.989	0.927
SNRPG	0	0.7226	1	0.994
SNRPF	0	0.720324	1	0.995
MT2A	1.45769e-288	0.71957	0.995	0.914
S100A6	1.3801e-193	0.719465	0.993	0.94
COX17	0	0.717211	0.989	0.926
COX6B1	0	0.715114	1	0.998
NAA38	1.24644e-295	0.713641	0.987	0.908
UQCR10	8.72808e-300	0.711922	1	0.997
ROMO1	2.96561e-307	0.708745	0.952	0.781
OST4	2.67772e-269	0.70666	0.999	0.986
TMA7	2.15946e-268	0.706193	1	0.995
MT1X	3.28424e-267	0.697639	0.859	0.573
C1QBP	2.55282e-232	0.690731	0.997	0.975
NDUFC1	4.04602e-240	0.687323	0.977	0.881
ATP5J2	6.12085e-224	0.683044	0.998	0.986
NDUFB1	2.24108e-226	0.681193	0.924	0.752
NDUFA1	2.76968e-221	0.68037	0.98	0.897
COX6C	7.34743e-118	0.678161	1	1
RPLP2	1.80288e-181	0.677673	1	1
HIST1H4C	1.05442e-251	0.676779	0.956	0.833
TMEM258	4.83317e-210	0.675745	0.982	0.911
S100A13	2.00812e-190	0.67445	1	0.992
TCEB2	1.34194e-192	0.673476	1	0.999
COX7C	3.30789e-179	0.669683	1	1
NDUFA3	2.74863e-197	0.669103	0.947	0.816
RPS15A	1.03088e-161	0.668923	1	1
ALYREF	6.25071e-226	0.668894	0.711	0.408
RPL26	4.10206e-151	0.667247	1	1
SLC9A3R1	5.03466e-175	0.666527	0.964	0.839
DCXR	1.39606e-156	0.664755	0.997	0.971
DBI	1.83808e-169	0.663842	1	0.997
COX5B	4.71235e-178	0.662625	1	0.998
COX7A2	5.05257e-163	0.662044	1	0.999
BOLA3	1.34048e-162	0.661871	0.976	0.896
RPS7	2.41216e-144	0.661671	1	1
USMG5	2.23243e-166	0.660923	0.999	0.986
MRPL52	1.23604e-170	0.65766	0.971	0.887
AC090498.1	8.74796e-165	0.657358	0.954	0.848
BLVRB	3.91451e-138	0.654301	0.955	0.842
C14orf2	1.28827e-151	0.651859	1	0.999
SEC61G	5.15374e-118	0.651641	0.999	0.994
FAU	6.32283e-147	0.651269	1	1
RPL31	3.85482e-139	0.651061	1	1
ATP5L	3.70357e-145	0.649952	1	1
RPL32	3.0287e-116	0.648878	1	1
PFDN2	1.88115e-132	0.647543	0.98	0.917
POLR2I	1.63732e-133	0.64674	0.997	0.984
CDV3	4.9248e-135	0.645615	0.944	0.824
ELP5	6.95854e-157	0.645505	0.848	0.639
PFN1	3.15569e-112	0.644497	1	1
PSMB6	1.21997e-131	0.64435	0.98	0.925
TIMM10	1.79473e-143	0.643566	0.981	0.913
MRPS21	2.80653e-131	0.643473	0.999	0.997
MGST3	1.396e-143	0.642892	0.862	0.662
ATP5G3	1.27835e-129	0.642669	1	0.995
STRA13	8.58383e-98	0.641517	1	0.994
MZT2B	7.08623e-124	0.6414	1	0.999
RPL34	6.31438e-108	0.64112	1	1
RPL35A	3.85928e-113	0.640275	1	1
NDUFB4	2.64157e-119	0.639126	0.987	0.965
LINC00116	2.47282e-146	0.638262	0.867	0.686
PKIB	1.23048e-157	0.637915	0.912	0.705
ATP5G1	5.7698e-110	0.636863	0.999	0.986
COX7B	9.03995e-111	0.632879	0.999	0.989
SNRPA1	4.02561e-110	0.63271	0.963	0.884
NDUFB2	3.55824e-103	0.632158	1	0.998
RPS27A	2.77778e-86	0.631196	1	1
MRPS18C	8.46882e-126	0.630396	0.922	0.789
DDX18	1.07756e-123	0.629827	0.885	0.733
RPL39	5.37832e-81	0.628701	1	1
CKS1B	1.94858e-125	0.62736	0.994	0.927
DSCAM-AS1	5.08582e-133	0.627079	0.968	0.829
CLDN7	7.29329e-102	0.626743	0.963	0.886
TOMM5	1.2473e-140	0.626651	0.704	0.457
LAGE3	8.66955e-96	0.625292	0.999	0.991
F12	1.19997e-122	0.625259	0.926	0.778
RHOB	5.34813e-133	0.624806	0.679	0.434
TIMM8B	2.56093e-109	0.624565	0.951	0.862
TXN	9.86052e-95	0.624389	1	0.999
UBL5	5.53894e-100	0.623526	0.998	0.986
HNRNPAB	8.45462e-100	0.623477	0.998	0.977
RBX1	1.60991e-101	0.622917	0.985	0.941
PA2G4	2.64546e-101	0.621608	0.994	0.957
EMC6	1.86323e-91	0.620816	0.967	0.893
NDUFV3	4.38093e-109	0.620634	0.946	0.845
AREG	3.54598e-101	0.620079	0.992	0.916
MRPL57	6.81928e-91	0.620018	0.999	0.989
PSMA7	1.49539e-85	0.619546	1	0.999
COX8A	4.89967e-84	0.617996	1	0.999
DPM3	1.03874e-115	0.617617	0.651	0.425
FAM136A	7.90975e-92	0.617387	0.962	0.877
MRPL33	9.60722e-102	0.616867	0.92	0.798
SYNGR2	9.50542e-97	0.616352	0.956	0.857
EIF6	5.20887e-96	0.616175	0.927	0.815
ATP5J	5.70976e-86	0.616054	1	0.994
S100A14	1.02755e-65	0.615016	0.975	0.934
UQCR11	2.4757e-88	0.614733	0.982	0.93
PREX1	6.95872e-128	0.614387	0.502	0.267
TRMT112	2.06543e-79	0.61412	0.999	0.995
SLC7A5	3.54774e-102	0.613371	0.874	0.705
MRPS23	1.09371e-83	0.612667	0.97	0.902
PRDX6	6.19258e-77	0.612655	0.99	0.957
ATOX1	4.26939e-80	0.612101	0.976	0.919
COMMD6	1.19973e-82	0.612081	0.982	0.94
SNRPD2	5.35724e-81	0.611633	1	0.998
SERF2	3.16505e-71	0.611239	1	1
TOMM7	3.83628e-79	0.611099	0.995	0.981
LSM7	1.36382e-79	0.611098	0.994	0.969
SLC3A2	5.80478e-73	0.610352	0.897	0.77
TMEM256	1.1712e-102	0.610325	0.691	0.482
CACYBP	3.68178e-82	0.610091	0.965	0.878
SON	3.43682e-95	0.608563	0.882	0.735
TOP1	2.90893e-81	0.608229	0.966	0.902
SPDEF	9.31388e-111	0.608175	0.884	0.703
FDFT1	2.77778e-86	0.608113	0.905	0.77
ARMT1	5.35399e-97	0.607767	0.966	0.857
NDUFS6	2.59505e-77	0.607412	1	0.996
KRTCAP2	8.9504e-102	0.606498	0.689	0.477
ATPIF1	6.92776e-68	0.60583	0.996	0.977
RPS17	4.15375e-55	0.605465	1	1
EIF2S2	1.30121e-89	0.605234	0.908	0.779
SEC62	1.13125e-86	0.604832	0.889	0.757
ITGAE	3.02309e-85	0.60435	0.836	0.676
RANGRF	1.95629e-111	0.604325	0.451	0.236
C4orf48	2.42571e-68	0.603511	0.968	0.904
SEC61B	1.61929e-65	0.603368	0.999	0.993
SNRPB2	5.52013e-82	0.603317	0.912	0.793
COX20	3.1673e-87	0.603078	0.83	0.665
LGALS1	9.46717e-34	0.602908	0.996	0.964
NDUFA2	2.10289e-67	0.60145	0.988	0.959
HN1	5.59607e-50	0.601225	1	0.997
UFM1	3.63229e-76	0.600941	0.897	0.78
MOCS2	5.06218e-67	0.600727	0.993	0.944
