# Supplementary material for: Single-cell transcriptomics reveals multi-step adaptations to endocrine therapy
Source: Nat Commun. 2019 Sep 2;10:3840. doi: 10.1038/s41467-019-11721-9 (PMC6718416; doi:10.1038/s41467-019-11721-9)
Supplement: Supplementary file 6 — Supplementary Data 4 [file 41467_2019_11721_MOESM6_ESM.xlsx]

## Sheet: preAdapted_SWNE_up
			Fraction Cells w/Expression
Gene	FDR	AUC	CD44H Pre-Adapted	CD44H Other
NEAT1	2.62324e-98	0.919705	1	0.969
SELM	8.28637e-35	0.852185	1	0.909
HIST1H2AC	6.46594e-20	0.82762	0.826	0.28
MUC1	1.75393e-41	0.825808	0.957	0.838
ATP6V1G1	1.04788e-24	0.816162	1	0.995
HIST1H1C	2.03821e-13	0.795535	0.891	0.654
FTL	2.16445e-15	0.795313	0.978	0.986
CTNND1	1.49593e-21	0.792588	0.891	0.622
CDH1	5.32847e-30	0.790628	0.891	0.695
HIST1H4H	3.93481e-22	0.788353	0.674	0.16
PLXNB2	2.42811e-21	0.783967	0.87	0.535
JUP	3.52863e-32	0.78113	0.978	0.842
YPEL5	1.66487e-23	0.778481	0.717	0.288
PSAP	2.3971e-31	0.77634	0.891	0.703
NUPR1	2.10153e-18	0.773672	1	0.979
ARRDC1	5.28634e-22	0.770391	0.957	0.855
VAMP8	3.22283e-21	0.770354	0.957	0.945
SPINT1	1.04851e-18	0.761639	0.935	0.838
FXYD3	1.08889e-14	0.759777	0.935	0.806
ATP6V0E1	1.87149e-22	0.759643	0.957	0.954
ADIRF	1.09105e-22	0.758759	1	0.987
HSPB1	1.19242e-39	0.758181	1	1
ELF5	4.25866e-22	0.753929	0.674	0.318
PNRC1	3.00104e-10	0.753479	0.761	0.406
MAP1LC3B	1.84617e-06	0.749146	0.87	0.634
CD59	4.36928e-21	0.7484	0.913	0.811
APLP2	2.97959e-10	0.747704	0.957	0.925
ERBB2	1.04956e-18	0.744138	0.63	0.215
UBC	2.16526e-12	0.743298	0.978	0.976
NPEPPS	6.36721e-09	0.74268	0.913	0.69
GSN	2.34263e-10	0.740992	0.783	0.522
RTN3	1.49202e-18	0.740424	0.935	0.816
ZMYND8	1.85255e-20	0.740125	0.652	0.293
CD24	1.22862e-11	0.73952	0.978	0.958
TMBIM6	8.66211e-11	0.738038	1	0.989
ITM2B	3.64069e-12	0.737813	0.848	0.65
MYL6	1.43499e-14	0.737591	1	0.998
TSC22D1	5.2286e-19	0.736159	0.696	0.404
KLHL24	7.31488e-15	0.733766	0.543	0.109
TPM1	1.62704e-12	0.733444	0.935	0.934
LMTK3	4.01485e-31	0.732398	0.804	0.709
APP	4.67996e-10	0.731427	0.891	0.744
HSPA5	9.11018e-09	0.730479	0.848	0.676
STX3	6.88935e-11	0.730156	0.826	0.6
CLIC3	2.4485e-15	0.727871	0.913	0.824
MAGED2	2.46335e-09	0.727784	0.761	0.517
DDX17	4.74328e-16	0.726748	0.87	0.727
S100A11	7.39179e-14	0.725801	1	0.997
TSTD1	1.82274e-10	0.72577	1	0.99
NUMA1	1.5623e-25	0.725081	0.761	0.555
GRN	3.82116e-26	0.724147	0.761	0.642
PLA2G16	6.96961e-24	0.723008	0.957	0.927
SRP14	1.06317e-08	0.722947	1	0.998
MXD4	9.8732e-12	0.722903	0.761	0.546
CLDN4	7.49476e-20	0.722903	0.826	0.742
MGST1	5.36228e-11	0.722799	0.957	0.941
TMSB10	5.54871e-22	0.722735	1	1
S100A6	4.74347e-49	0.721814	0.957	0.998
GABARAPL2	1.31165e-09	0.721351	0.913	0.87
SC5D	3.10334e-15	0.721203	0.674	0.382
RAB14	2.3747e-08	0.720853	0.826	0.58
HLA-B	4.61305e-14	0.718521	0.935	0.906
CLTC	9.60559e-11	0.716964	0.891	0.769
EXOC7	6.6514e-11	0.716948	0.696	0.398
RAC1	4.32641e-14	0.716944	0.978	0.998
RAB5B	4.81604e-14	0.715039	0.739	0.539
BST2	1.09269e-09	0.714457	0.978	0.949
HIST3H2A	8.13383e-10	0.714407	0.804	0.649
ALCAM	1.85255e-20	0.712286	0.652	0.366
TUBA1A	2.08059e-15	0.712276	0.739	0.584
PLK2	3.84355e-11	0.712256	0.826	0.67
CAMK2N1	3.01485e-38	0.710975	0.804	0.716
PPT1	2.87187e-20	0.70949	0.696	0.463
CORO1B	5.03876e-16	0.708296	0.87	0.755
TACSTD2	4.55468e-24	0.706965	0.826	0.774
SPTLC2	3.22311e-14	0.706572	0.674	0.46
CSTB	2.55988e-13	0.704656	0.957	0.942
CLU	0.000206743	0.704482	0.87	0.78
GNAS	4.36711e-08	0.703951	1	0.994
OAZ2	5.11889e-06	0.703934	0.848	0.721
DDIT3	0.000299416	0.703762	0.652	0.326
KYNU	8.6156e-15	0.703564	0.63	0.327
EFHD1	1.14028e-12	0.70342	0.87	0.76
APOE	4.32674e-10	0.702068	0.848	0.682
S100A10	3.71024e-22	0.701709	1	0.998
TMED3	1.49172e-12	0.700818	0.957	0.948
SOD3	6.01386e-12	0.700606	0.717	0.527
B2M	9.2496e-16	0.6998	0.957	0.984
NUDT4	1.77967e-20	0.699595	0.891	0.834
FAM107B	3.27938e-21	0.699585	0.674	0.435
CD46	1.65435e-05	0.69946	0.826	0.631
ABCA12	1.05747e-31	0.698882	0.543	0.212
TTC14	2.68612e-17	0.697064	0.652	0.43
HERPUD1	1.54855e-07	0.696886	0.674	0.381
PTTG1IP	5.46417e-11	0.696812	0.87	0.739
KRT7	1.82547e-14	0.696536	0.826	0.763
PAK2	1.58123e-08	0.696032	1	0.951
VAT1	1.85255e-20	0.695427	0.674	0.478
CHMP2A	2.02159e-05	0.695	0.826	0.737
SLC35E2B	1.90591e-13	0.694015	0.609	0.332
RGL2	4.70985e-12	0.693743	0.739	0.533
YAP1	1.86691e-09	0.693709	0.717	0.506
ERBB3	4.36143e-16	0.693414	0.804	0.679
F11R	4.06553e-06	0.693249	0.761	0.532
VPS28	3.71803e-07	0.693135	0.848	0.788
SEPP1	7.94854e-14	0.69177	0.761	0.678
TMEM132A	1.5514e-13	0.691632	0.696	0.533
KRT19	4.08292e-07	0.691189	1	1
HIST1H2BG	7.55481e-07	0.69017	0.522	0.173
RAB11A	3.56952e-13	0.689898	0.87	0.78
CCDC6	1.34412e-05	0.689807	0.826	0.692
HIST2H2BE	2.0297e-09	0.689448	0.565	0.266
CHMP5	9.62937e-07	0.689098	0.717	0.489
PRDX1	0.00103228	0.688907	0.957	0.925
ZC3H11A	1.76007e-23	0.68774	0.652	0.458
ARHGAP32	4.47835e-21	0.686698	0.587	0.332
TAOK3	6.44065e-09	0.68573	0.652	0.434
TP53INP1	7.5172e-13	0.685307	0.457	0.116
AGRN	2.45379e-10	0.685169	0.717	0.537
RAB1A	4.66236e-06	0.685058	0.87	0.679
JUNB	3.02395e-07	0.68485	0.565	0.263
CCNG2	4.06849e-20	0.684809	0.5	0.198
PERP	9.15925e-06	0.684662	0.848	0.672
P4HB	3.65958e-06	0.684157	1	0.984
DSTN	4.53035e-09	0.683956	0.978	0.999
RHOB	3.5726e-16	0.683852	0.783	0.662
IRF2BPL	3.1774e-09	0.683818	0.543	0.267
SDF2	9.695e-10	0.682863	0.717	0.588
STOM	6.38387e-05	0.682245	0.63	0.409
AC090616.2	4.1893e-16	0.682232	0.413	0.06
YPEL3	1.22785e-08	0.682188	0.609	0.357
FAM214A	3.7412e-10	0.68198	0.543	0.263
FAM102A	1.18496e-17	0.681899	0.696	0.579
ALDH3B2	1.46511e-26	0.680951	0.522	0.252
LITAF	1.07566e-15	0.680645	0.761	0.693
CELF1	7.8287e-08	0.679916	0.826	0.737
HLA-C	1.43639e-06	0.679627	0.739	0.601
KLF4	2.12695e-06	0.679227	0.543	0.237
LAMP1	7.32122e-11	0.679139	0.739	0.664
DYNC1H1	3.47338e-26	0.678464	0.674	0.582
PAWR	1.76137e-05	0.678182	0.739	0.569
KDM5B	0.00116908	0.677761	0.717	0.476
AHNAK	1.02332e-15	0.677432	0.87	0.874
ZDHHC7	4.7068e-11	0.677002	0.674	0.486
FKBP2	3.17729e-06	0.676706	0.913	0.887
SERF2	8.91573e-07	0.676629	1	1
SCARB2	0.000206096	0.675375	0.63	0.387
TOB1	5.82514e-05	0.674619	0.826	0.69
COPZ1	6.4122e-08	0.674612	0.87	0.868
BNIPL	1.5048e-11	0.67392	0.543	0.314
MYL12B	6.5926e-14	0.67389	0.935	0.945
FOS	1.76085e-17	0.673879	0.543	0.289
CD63	1.72934e-08	0.673718	0.957	0.956
ID3	8.03723e-18	0.673651	0.739	0.683
TTC3	1.38416e-10	0.673332	0.957	0.93
CYBRD1	4.89197e-25	0.673227	0.5	0.246
KLF6	1.56095e-07	0.673177	0.87	0.768
UBE2B	2.58413e-07	0.673137	0.848	0.815
PEX16	1.14528e-05	0.67312	0.717	0.517
NBR1	1.42889e-08	0.673116	0.565	0.325
HIST1H2BD	7.90873e-12	0.673039	0.565	0.306
PBX1	6.40374e-06	0.672905	0.87	0.764
CD164	7.31109e-11	0.672632	0.804	0.706
MCL1	1.79477e-17	0.67231	0.761	0.663
ANXA6	2.17924e-07	0.672088	0.717	0.532
LINC00094	2.89171e-09	0.671947	0.543	0.294
SOX4	1.99069e-22	0.671896	0.696	0.617
CSAD	1.09534e-06	0.671678	0.63	0.43
PVRL4	3.53521e-06	0.671654	0.543	0.288
C4orf3	4.68419e-09	0.671191	0.913	0.918
WDR13	0.00026054	0.67113	0.696	0.492
ZFYVE21	1.44816e-05	0.669803	0.804	0.638
EIF4A2	3.7259e-10	0.669735	0.978	0.978
CPD	6.58428e-10	0.669584	0.587	0.388
MGST3	3.99089e-13	0.669497	0.87	0.856
PRKAR1A	5.71589e-07	0.66828	0.761	0.605
BAMBI	6.9975e-05	0.668172	0.522	0.233
TXNRD1	6.63298e-15	0.667544	0.674	0.553
TMEM134	1.05387e-06	0.66747	1	0.981
DST	1.2754e-07	0.667332	0.63	0.438
TMEM263	1.11092e-05	0.667322	0.543	0.29
LAMB2	3.34588e-08	0.667251	0.522	0.265
RHOBTB3	0.000300849	0.666942	0.63	0.415
CD55	2.94808e-18	0.666852	0.478	0.208
ABCC5	7.31109e-11	0.666811	0.63	0.442
RP5-1092A3.4	2.03821e-13	0.666599	0.391	0.078
RHOV	2.92011e-07	0.666505	0.804	0.738
PIP	1.24298e-37	0.66627	0.696	0.554
MALAT1	1.56807e-08	0.665981	1	1
VAV3	1.05616e-08	0.665329	0.652	0.481
ENAH	1.00905e-11	0.665195	0.848	0.82
CITED2	0.000252423	0.665114	0.565	0.29
FRS2	6.45912e-09	0.664892	0.565	0.331
GABARAPL1	7.21748e-10	0.664711	0.435	0.139
SURF4	3.92341e-17	0.664405	0.783	0.732
ZNF493	1.97059e-12	0.664371	0.457	0.171
SPTSSA	1.3185e-11	0.663968	0.674	0.539
FAM210B	1.88877e-06	0.663827	0.87	0.748
ATP6V0D1	4.6597e-06	0.663679	0.696	0.548
GLUL	4.85855e-05	0.663608	0.848	0.702
CALR	2.4155e-05	0.663521	0.935	0.922
SH3BGRL	3.12482e-13	0.663161	0.609	0.436
SEC62	3.60747e-07	0.663161	0.913	0.962
LMNA	0.000114674	0.662801	0.935	0.938
CD9	2.03415e-15	0.66267	0.543	0.322
C16orf72	2.15233e-07	0.662395	0.696	0.506
LASP1	3.14504e-13	0.662123	0.652	0.56
S100A4	5.78241e-32	0.661891	0.696	0.615
DUSP1	1.35126e-17	0.661719	0.587	0.405
STAT3	4.02657e-08	0.660516	0.609	0.471
SAT1	8.11928e-08	0.660462	0.913	0.875
GPNMB	1.47528e-06	0.660207	0.457	0.175
CAPN1	4.76973e-05	0.660177	0.63	0.4
PALLD	2.0585e-15	0.660002	0.522	0.301
TP53I11	1.68567e-07	0.659998	0.783	0.71
TCAF1	9.52788e-23	0.659975	0.587	0.415
PHPT1	9.57651e-10	0.659474	0.783	0.72
PXN	0.000220365	0.658032	0.652	0.456
HIST1H2BC	1.06591e-06	0.657915	0.478	0.23
RPS27L	1.27114e-06	0.657807	0.957	0.979
TMEM59	9.08964e-09	0.657525	0.739	0.717
KRCC1	2.20891e-06	0.657488	0.5	0.241
GSE1	2.47461e-15	0.657088	0.804	0.774
PLEC	1.82328e-07	0.657057	0.63	0.489
NEBL	8.27373e-14	0.656446	0.543	0.31
JUND	1.04522e-13	0.655908	0.609	0.45
LAMTOR2	1.6295e-06	0.655753	0.957	0.955
CANT1	3.55626e-06	0.655199	0.87	0.717
TMEM50B	0.000102409	0.654789	0.674	0.502
CREB3L4	5.2806e-14	0.654318	0.717	0.64
MYL12A	3.26483e-14	0.654006	0.783	0.773
PPP2R4	8.89015e-08	0.653901	0.848	0.847
CD2BP2	3.79596e-06	0.653707	0.717	0.585
GOLGB1	0.00016501	0.653646	0.609	0.406
ZNF667-AS1	0.000212823	0.652903	0.87	0.794
MGEA5	1.82754e-05	0.652722	0.717	0.577
WASF2	0.000341829	0.652439	0.783	0.658
RAB9A	2.283e-06	0.652389	0.522	0.294
RAB3D	9.36342e-13	0.652322	0.5	0.281
FAM134C	3.14504e-13	0.652137	0.5	0.267
TMEM205	4.12942e-06	0.651841	0.717	0.592
RTN4	1.9351e-08	0.651754	0.804	0.822
RAB5C	8.61834e-06	0.651549	0.913	0.89
GPR107	6.18009e-05	0.651414	0.565	0.362
ACTR3	6.34217e-05	0.651377	0.674	0.497
BAG1	9.69309e-11	0.651334	0.804	0.797
AP3B1	6.44065e-09	0.65129	0.478	0.251
RNF213	9.36264e-10	0.651266	0.565	0.371
CARD19	0.0129136	0.650961	0.717	0.539
PRDX5	0.000165057	0.650745	1	0.989
FUNDC1	0.00354562	0.650725	0.717	0.544
MEAF6	9.67221e-06	0.650564	0.761	0.703
WDR26	2.3875e-08	0.650376	0.761	0.645
AAMDC	6.01386e-12	0.650171	0.587	0.426
CD44	6.93001e-09	0.649895	0.457	0.204
RAB27B	1.226e-07	0.649801	0.413	0.152
NCKAP1	2.57702e-07	0.649609	0.63	0.466
CASP4	1.75787e-07	0.649283	0.348	0.054
BTG1	2.94808e-18	0.649176	0.935	0.935
LLGL2	0.000195373	0.648846	0.652	0.498
GNMT	8.84041e-21	0.648826	0.391	0.135
HCFC1R1	6.72899e-10	0.648578	0.804	0.795
MARCKSL1	2.14149e-08	0.648403	0.87	0.856
NDFIP1	5.2917e-08	0.647885	0.717	0.65
UGCG	7.04658e-29	0.647684	0.696	0.628
DUSP14	0.0100862	0.647005	0.674	0.498
CKB	6.92768e-09	0.646655	0.739	0.726
AP1G1	1.91728e-08	0.646608	0.587	0.397
NFIC	0.00137922	0.646497	0.826	0.746
TMC4	6.64555e-20	0.646366	0.37	0.109
C12orf57	7.01564e-07	0.646232	0.696	0.612
PGRMC2	3.67848e-07	0.646074	0.63	0.459
C14orf132	9.49947e-14	0.645775	0.543	0.349
SPTAN1	1.43489e-05	0.645506	0.63	0.481
ADAR	1.27694e-07	0.645482	0.717	0.686
LINC01420	0.0013828	0.644837	0.891	0.888
SKP1	0.00376933	0.644467	0.957	0.946
KIAA1522	2.0483e-12	0.644275	0.587	0.438
PDIA3	0.0001328	0.644205	0.696	0.59
HID1	1.34009e-17	0.643899	0.587	0.456
TNKS1BP1	2.10503e-07	0.643882	0.63	0.498
ARL4D	0.000443314	0.643845	0.478	0.252
SYF2	0.000466253	0.643751	0.696	0.551
BLVRB	2.21538e-06	0.643728	0.783	0.809
CIB1	3.02164e-12	0.643314	0.696	0.643
IRF2BP2	9.61819e-06	0.642521	0.826	0.762
ARL6IP5	1.97345e-07	0.642252	0.609	0.493
CDKN1A	0.00127671	0.641953	0.543	0.323
MYH9	9.36342e-13	0.641849	0.652	0.595
RP11-783K16.5	1.02444e-09	0.641556	0.5	0.324
PFDN5	0.000283385	0.641553	1	0.998
DAZAP2	3.19602e-06	0.641446	0.804	0.77
GAA	0.000830249	0.641395	0.5	0.258
COMT	2.89171e-09	0.641348	0.739	0.658
RAD23B	0.00464444	0.641227	0.891	0.851
COA3	5.95058e-05	0.64078	0.913	0.925
BACH1	8.13922e-17	0.640162	0.457	0.235
GATAD2B	0.00040201	0.63994	0.522	0.313
ZNF462	1.82059e-09	0.639899	0.413	0.178
HIST1H3H	9.5032e-05	0.639688	0.435	0.184
ANXA2	4.23876e-07	0.639614	0.957	0.947
ATP2B1	1.18446e-06	0.639567	0.696	0.547
VMP1	2.64595e-19	0.639516	0.717	0.687
RNF11	8.49414e-05	0.639503	0.674	0.562
TP53TG1	2.89171e-09	0.639449	0.63	0.471
GNS	1.04007e-08	0.639439	0.63	0.483
TMEM179B	7.25383e-07	0.639184	0.761	0.76
PDE4DIP	1.75281e-16	0.639116	0.457	0.252
CSNK1A1	4.40232e-07	0.63875	0.935	0.922
DYNC1I2	4.43296e-06	0.638605	0.543	0.379
ITGB1	0.000486046	0.638589	0.739	0.633
GNB1	4.07543e-07	0.638555	0.783	0.705
ZFP36L1	3.67189e-05	0.6384	0.935	0.918
REEP5	1.00905e-11	0.63833	0.891	0.965
RAB11FIP1	3.06912e-05	0.638326	0.674	0.523
MARCH5	6.74003e-05	0.638246	0.63	0.451
LGALS3	1.78571e-16	0.638155	0.761	0.785
PLEKHF2	0.00608218	0.637984	0.587	0.408
SEC61A1	7.11313e-06	0.63798	0.739	0.647
MAN1B1	0.0171038	0.63793	0.652	0.468
TNFSF10	2.55208e-17	0.637654	0.391	0.148
HDAC5	1.84578e-07	0.637654	0.478	0.281
ARF4	9.99353e-06	0.637648	0.696	0.612
DDB1	0.00012007	0.637644	0.739	0.686
PYM1	1.44903e-10	0.637584	0.717	0.684
RHOC	5.44778e-15	0.637564	0.957	0.986
NDUFA4	0.000826778	0.637432	1	0.999
AGPAT2	6.06133e-16	0.637318	0.696	0.576
PPIB	0.00638365	0.637184	0.87	0.882
STX16	8.99597e-05	0.637012	0.522	0.321
CALD1	7.96565e-07	0.636841	0.543	0.365
TMEM87A	4.22058e-09	0.636801	0.5	0.306
ERP29	0.00596923	0.636562	0.957	0.916
TMEM127	4.40338e-08	0.636391	0.413	0.193
ZNF24	5.2572e-11	0.636142	0.5	0.318
MRFAP1	9.98022e-05	0.636078	0.957	0.962
TUFT1	4.27087e-05	0.635789	0.435	0.209
NINJ1	1.29844e-09	0.635258	0.804	0.789
PLCB4	1.71704e-08	0.635006	0.435	0.226
CST3	1.40152e-09	0.634939	1	0.939
ATF6	1.64541e-12	0.63475	0.435	0.211
PIGP	8.13922e-17	0.634656	0.63	0.516
RAB6A	1.08221e-11	0.634377	0.652	0.599
EFHC1	0.000397029	0.634189	0.587	0.432
DDX5	1.19559e-06	0.634129	0.891	0.883
LRBA	1.56829e-10	0.634008	0.478	0.269
COX15	1.39716e-05	0.633987	0.565	0.393
SWSAP1	4.96036e-07	0.633903	0.413	0.184
TMEM150A	2.1932e-09	0.633833	0.413	0.185
GPRC5A	2.38167e-13	0.633581	0.37	0.133
OTUB1	0.000567132	0.633574	0.848	0.77
CALCOCO1	2.24389e-10	0.6335	0.348	0.105
WAC	0.000235646	0.633352	0.652	0.539
TMEM165	5.58721e-06	0.632972	0.696	0.569
CLIC1	0.00225486	0.632956	0.913	0.912
IFI6	0.00769853	0.632838	0.5	0.284
NOP10	4.65354e-05	0.632697	0.978	0.985
SUN1	0.000559397	0.632031	0.63	0.497
ATP1B1	4.59932e-09	0.632011	0.609	0.499
UBXN1	0.00399685	0.631675	0.935	0.938
ARID5B	7.75552e-12	0.631295	0.457	0.263
GOLGA3	2.94473e-06	0.631154	0.565	0.456
GPR137B	2.40647e-07	0.630835	0.522	0.351
PRRC1	3.19899e-05	0.630798	0.522	0.335
PPP2R1A	0.0192824	0.630764	0.804	0.737
PPP6C	0.000377636	0.630626	0.696	0.601
CNPPD1	2.55408e-06	0.630596	0.478	0.279
GNAQ	2.91367e-08	0.630529	0.478	0.289
H3F3A	7.14081e-07	0.630502	1	1
SLC25A29	0.000108696	0.630455	0.413	0.177
SLC38A1	3.77147e-19	0.630347	0.804	0.802
CAB39	5.7143e-14	0.630253	0.348	0.109
DDR1	4.87618e-05	0.630193	0.761	0.701
NPLOC4	0.000546521	0.629716	0.587	0.428
ARPC3	0.000138534	0.629682	0.957	0.981
TGIF1	0.00103036	0.629578	0.457	0.237
PTPRF	9.19099e-07	0.62939	0.63	0.494
KRT18	0.00226175	0.628526	1	0.999
OS9	5.03347e-06	0.628455	0.674	0.556
PEBP1	0.003633	0.628264	1	0.988
CLDN3	9.33557e-11	0.627635	0.848	0.894
NDUFB4	2.37241e-10	0.627447	0.957	0.984
C6orf1	5.56359e-10	0.627228	0.674	0.663
NAALADL2	9.55112e-15	0.627067	0.326	0.089
MIEN1	0.00030988	0.62705	0.935	0.88
PBXIP1	1.21921e-10	0.627	0.348	0.119
EIF1	3.31177e-06	0.626953	1	1
MSI2	1.84036e-08	0.626805	0.5	0.322
NDUFB7	0.00768696	0.626765	0.978	0.976
SLC39A6	1.27694e-07	0.626318	0.609	0.452
KRT80	0.000762733	0.626139	0.522	0.318
TOR1AIP2	0.000220365	0.626002	0.761	0.679
SPINT2	0.000336748	0.625971	0.957	0.921
MPZL1	6.70351e-05	0.625793	0.63	0.526
TC2N	2.14707e-09	0.625783	0.457	0.289
PDCD6	0.000288037	0.625682	0.891	0.94
HOXC10	0.00101946	0.625659	0.87	0.83
CMB9-22P13.1	1.66926e-05	0.624987	0.37	0.146
SKAP2	1.15999e-09	0.624909	0.435	0.25
PXMP4	3.50763e-07	0.624855	0.63	0.55
ASS1	1.44864e-07	0.624805	0.696	0.588
ULK1	2.07308e-05	0.624664	0.391	0.183
NOTCH2	0.00154428	0.624563	0.5	0.324
MARCH6	9.08063e-05	0.624432	0.609	0.508
PRRC2B	0.000938685	0.62424	0.717	0.659
CXADR	4.065e-07	0.6242	0.522	0.378
ELF3	0.00304175	0.624109	0.543	0.409
OSBPL2	0.00233717	0.623955	0.565	0.428
H2AFJ	1.77656e-07	0.623908	0.978	0.994
MCCC1	0.0115137	0.623457	0.522	0.381
SEL1L	1.2259e-05	0.623454	0.543	0.404
USP53	1.09898e-10	0.623229	0.413	0.229
TRIL	9.87217e-09	0.623027	0.522	0.391
SLC3A2	0.00544268	0.622956	0.804	0.783
MMP24-AS1	6.91721e-10	0.622926	0.87	0.921
PIEZO1	0.0241303	0.622866	0.587	0.408
ARL8B	2.16083e-08	0.622694	0.609	0.548
ISG20	9.37666e-06	0.622315	0.391	0.176
PJA2	0.00228488	0.622288	0.543	0.364
MYO1B	4.2162e-08	0.622143	0.326	0.105
CLIP1	0.0005618	0.62214	0.587	0.488
CNN3	2.30751e-09	0.622036	0.717	0.759
ZNF626	2.37592e-07	0.622005	0.37	0.157
DAG1	6.97579e-07	0.621817	0.696	0.655
SPOP	2.60801e-06	0.621797	0.522	0.369
PDCD6IP	0.00032204	0.621716	0.543	0.419
NME3	0.0437595	0.621652	0.913	0.82
LAPTM4A	2.20679e-05	0.621461	0.652	0.565
LAMP2	1.012e-09	0.621195	0.565	0.466
DERA	8.85852e-07	0.621125	0.717	0.673
WDR83OS	1.56756e-05	0.621101	0.913	0.967
TMEM40	0.00467982	0.621058	0.457	0.257
C14orf1	0.000717195	0.620735	0.87	0.818
ACTG1	0.00115961	0.620691	0.978	0.998
IGSF3	5.69919e-07	0.620281	0.37	0.16
ATMIN	0.00426752	0.620197	0.587	0.464
CANX	0.00142423	0.620103	0.891	0.886
ATPIF1	4.80565e-06	0.619632	0.957	0.992
IST1	0.00182659	0.61931	0.522	0.377
DVL3	0.00361958	0.618439	0.761	0.676
CCNI	0.000251375	0.618422	0.978	0.962
IER2	0.00106677	0.618412	0.565	0.417
SPIN1	0.000174056	0.618349	0.435	0.262
TM9SF3	0.000869823	0.618335	0.848	0.831
KRT8	0.000734734	0.618332	1	1
ATP6AP2	0.003115	0.618271	0.63	0.574
RRAGC	4.67198e-06	0.6181	0.5	0.344
KTN1	1.51153e-05	0.617925	0.935	0.939
SEC16A	4.09738e-11	0.617303	0.587	0.476
ARSD	1.88015e-13	0.617018	0.413	0.239
PMEPA1	7.37824e-10	0.616971	0.435	0.264
CRIP2	2.78582e-09	0.616927	0.935	0.951
TMEM87B	2.08984e-05	0.616813	0.37	0.164
NRBP1	1.25313e-07	0.616705	0.435	0.271
TBC1D20	1.75189e-06	0.61654	0.522	0.383
SLC38A10	0.00926381	0.616487	0.457	0.278
SLC40A1	1.16025e-09	0.616392	0.783	0.769
ORMDL2	1.35014e-06	0.616305	0.739	0.721
PINK1	1.67403e-09	0.616117	0.37	0.18
SUSD6	4.73549e-09	0.615949	0.326	0.119
LIMA1	4.94798e-06	0.615861	0.522	0.356
SUCO	1.45921e-06	0.615764	0.522	0.387
GTF2I	1.75967e-06	0.615707	0.783	0.76
SIDT2	4.40425e-08	0.615603	0.413	0.236
BRD3	4.14514e-06	0.615505	0.457	0.281
UBE2E3	5.82514e-05	0.615398	0.543	0.413
RNF114	9.13537e-11	0.615394	0.674	0.699
BOD1L1	2.963e-11	0.615381	0.326	0.13
LINC00493	0.000714719	0.615105	0.891	0.926
TUG1	0.000154247	0.615078	0.609	0.536
DSCAM-AS1	2.99183e-06	0.615028	0.826	0.796
DNAJC10	0.000212424	0.614954	0.478	0.318
RABAC1	8.52691e-05	0.614937	0.761	0.723
KIAA1217	9.7501e-08	0.614816	0.326	0.118
CHMP4B	0.0385631	0.614816	0.935	0.94
QPRT	3.52815e-12	0.614766	0.826	0.883
SCOC	1.2685e-05	0.614732	0.609	0.551
SMIM14	8.15874e-24	0.614682	0.565	0.512
SARAF	0.00597177	0.614581	0.826	0.83
SREBF2	2.06141e-15	0.614356	0.435	0.271
KDM2A	0.00105992	0.614137	0.652	0.521
LURAP1L	3.56189e-05	0.61402	0.935	0.916
NOTCH3	0.000352126	0.613912	0.457	0.299
UBL3	1.48418e-12	0.613767	0.674	0.64
DUSP3	5.42493e-09	0.613697	0.63	0.571
PHF14	0.0209485	0.613462	0.804	0.743
CAMLG	0.00619296	0.613445	0.826	0.808
CDKN2B	5.46159e-08	0.613381	0.283	0.066
CRB3	5.88427e-06	0.613216	0.652	0.584
HSP90B1	0.00392132	0.613041	0.913	0.879
ZBTB43	0.00526353	0.613025	0.413	0.219
CLDN7	3.09862e-05	0.612799	0.652	0.605
SPOPL	1.04698e-08	0.612611	0.348	0.157
BCAR1	0.00024277	0.612386	0.5	0.363
GATA3	0.00438067	0.612379	0.978	0.993
REST	0.00655411	0.612369	0.696	0.609
ZNF562	4.0033e-05	0.612363	0.413	0.236
TPRG1L	1.7015e-07	0.612352	0.413	0.248
CREBBP	8.58091e-08	0.612151	0.457	0.336
SH3GLB2	4.47854e-15	0.612043	0.587	0.552
TMBIM1	6.28725e-07	0.612016	0.413	0.232
ZNF385A	4.15558e-06	0.611519	0.543	0.438
BCL2L1	2.08377e-06	0.611455	0.739	0.759
EPS15	0.000438452	0.611442	0.413	0.233
USP54	1.78913e-07	0.611351	0.348	0.153
IGBP1	0.0152301	0.611307	0.609	0.457
ZNF644	0.000273625	0.611243	0.391	0.216
OSBPL9	1.22665e-07	0.611089	0.435	0.272
PKM	0.017128	0.61089	0.957	0.968
MBNL2	0.00364589	0.610847	0.348	0.137
ENDOV	1.94101e-07	0.610806	0.565	0.479
NMRAL1	3.00032e-05	0.610793	0.761	0.715
RAB11FIP4	3.11724e-06	0.61044	0.37	0.188
ARHGEF37	4.11635e-05	0.610195	0.304	0.098
TERF2IP	0.00103228	0.61001	0.565	0.459
ZFAND6	0.000114656	0.609973	0.696	0.607
KDM6B	5.80425e-06	0.609959	0.304	0.1
CYFIP1	0.0105917	0.609953	0.478	0.307
IFT20	6.1092e-07	0.609832	0.717	0.696
CNOT2	3.19199e-05	0.609808	0.565	0.466
DBI	9.91897e-08	0.609808	0.957	0.98
SF3B1	0.000585878	0.609677	0.522	0.377
HOXB2	0.00671211	0.609328	0.674	0.612
PCYT1A	0.0311921	0.609321	0.674	0.594
JMJD1C	0.00127963	0.60928	0.63	0.525
ZMYM2	2.80281e-06	0.609156	0.413	0.256
INHBB	3.12147e-12	0.608985	0.609	0.562
SETD7	0.015345	0.60883	0.478	0.307
LIMK2	0.00080884	0.60876	0.543	0.417
OSTC	0.00266678	0.608736	0.826	0.764
KDM4B	8.0681e-05	0.608558	0.543	0.424
USP9X	0.0301398	0.608444	0.565	0.432
PXDN	7.09021e-06	0.608353	0.413	0.253
TAPBP	1.69181e-09	0.608349	0.696	0.697
NFAT5	0.000214985	0.608239	0.435	0.27
LINC00657	0.000303972	0.608212	0.804	0.814
IQGAP1	3.50455e-07	0.608165	0.63	0.552
TNFAIP1	0.000321909	0.60802	0.5	0.36
TMEM80	0.00835541	0.607694	0.457	0.293
CERS6	1.84356e-07	0.607499	0.5	0.378
YPEL2	4.89149e-10	0.607287	0.239	0.029
MYLIP	8.91573e-07	0.607284	0.304	0.113
UBE4B	1.85088e-07	0.607224	0.348	0.168
MYO6	0.0109203	0.6072	0.391	0.226
GLUD1	0.0104882	0.607133	0.696	0.582
ARMCX3	1.33538e-05	0.607123	0.413	0.273
OXSR1	0.000400644	0.607123	0.413	0.26
TBC1D9	1.07812e-07	0.607035	0.261	0.054
ACSS1	0.000270201	0.606911	0.326	0.141
SEC22B	0.00057403	0.606874	0.435	0.285
HNRNPH2	0.00119642	0.60681	0.457	0.316
SEZ6L2	3.61117e-05	0.606582	0.565	0.471
PYGB	3.73416e-05	0.606535	0.37	0.208
SOX13	7.70629e-07	0.606346	0.37	0.193
SLC11A2	2.7551e-11	0.606071	0.37	0.214
FAM63A	1.18517e-05	0.605906	0.348	0.165
TMEM45B	1.76464e-07	0.605899	0.435	0.282
UBL5	0.0016267	0.605896	0.978	0.994
EHF	0.00163431	0.605852	0.37	0.197
SCAND1	1.82419e-06	0.605765	0.913	0.942
TMEM99	1.91375e-07	0.605556	0.652	0.649
PNPLA4	1.36329e-05	0.605446	0.391	0.226
PPFIA1	0.0420707	0.605372	0.565	0.45
SEC31A	0.0357984	0.605368	0.522	0.395
GPATCH2L	0.00027162	0.605217	0.413	0.242
ATP6V1B2	4.20636e-05	0.605096	0.478	0.368
HIST1H2AE	0.000496356	0.605069	0.37	0.197
S100A9	3.88168e-05	0.605005	0.326	0.14
TM2D1	0.000416425	0.60436	0.543	0.437
CDC42EP4	2.73114e-06	0.60433	0.478	0.352
MPHOSPH6	0.00334364	0.604316	0.696	0.625
HEXIM1	0.000799635	0.604104	0.457	0.318
UQCC1	2.55357e-05	0.604064	0.37	0.19
SH3BGRL3	1.03735e-06	0.60402	0.826	0.869
SQSTM1	1.10892e-06	0.603933	0.717	0.762
MPZL3	7.87426e-07	0.603879	0.326	0.138
LRRC75B	0.00105992	0.603829	0.37	0.195
ZBTB42	0.000710545	0.60358	0.391	0.227
MISP	0.0105827	0.603523	0.37	0.188
NPDC1	0.00372693	0.603516	1	0.985
ARHGEF12	5.55735e-08	0.603452	0.587	0.505
FAM126B	0.000116746	0.603439	0.326	0.146
SNHG7	8.88669e-11	0.603365	0.957	0.954
HGSNAT	0.0011109	0.603355	0.478	0.338
IP6K2	7.62164e-06	0.603335	0.543	0.454
SNX19	2.89966e-06	0.603116	0.457	0.302
TMEM106B	0.00473436	0.603063	0.413	0.257
SLC44A1	0.0011869	0.602757	0.565	0.469
TSPO	7.53864e-07	0.602663	0.804	0.853
PTK6	0.000339792	0.602642	0.391	0.223
SCYL2	2.2883e-06	0.602636	0.63	0.588
UBE2W	2.56493e-05	0.602448	0.478	0.354
LEPROT	0.00353573	0.602246	0.652	0.58
ITGA6	0.000306659	0.602222	0.348	0.168
NCOA3	4.32674e-10	0.602216	0.478	0.381
RCOR3	8.62959e-05	0.602145	0.478	0.347
RNF103	9.99553e-06	0.602132	0.391	0.232
DCTN2	0.00246855	0.602098	0.739	0.735
FRAT2	0.00347476	0.602054	0.565	0.461
EPN2	9.89158e-05	0.602007	0.435	0.311
RBM47	0.0163323	0.601859	0.522	0.414
PCYOX1	0.000201165	0.601806	0.478	0.341
VIMP	0.000201858	0.601732	0.696	0.703
SORT1	1.95546e-05	0.601412	0.5	0.386
UBE2H	4.61659e-09	0.601241	0.348	0.18
BRD2	7.52612e-07	0.60117	0.717	0.717
GABPB1	0.0407397	0.601133	0.543	0.429
MEGF9	1.18619e-14	0.601016	0.391	0.238
BECN1	1.19584e-12	0.600861	0.587	0.563
ALDH3A2	0.00560941	0.600794	0.5	0.352
PRSS22	8.58755e-07	0.60068	0.435	0.296
DSP	7.25639e-08	0.600663	0.717	0.695
INPPL1	0.00661894	0.600552	0.478	0.362
PCF11	0.000163085	0.600538	0.543	0.472
WBP1L	2.8185e-05	0.600458	0.522	0.413
EFEMP1	3.57995e-06	0.600448	0.565	0.475
SLC39A1	8.03587e-09	0.600414	0.804	0.898
MCFD2	0.000135739	0.600374	0.457	0.325
DIP2C	3.1612e-10	0.600313	0.283	0.096
GOLGA2	1.77076e-07	0.600313	0.63	0.606
OCIAD1	7.18674e-07	0.600266	0.652	0.668
ZNF91	0.000752804	0.600196	0.283	0.096
PTPN14	6.37871e-10	0.600192	0.457	0.323
ABI1	9.15329e-05	0.600189	0.413	0.266

## Sheet: preAdapted_SWNE_down
			Fraction Cells w/Expression
Gene	FDR	AUC	CD44H Pre-Adapted	CD44H Other
TUBA1B	1.10443e-16	0.932638	0.993	0.848
KIAA0101	6.2099e-20	0.900954	0.906	0.37
POLD2	4.5748e-17	0.882216	0.974	0.696
DEK	2.59542e-16	0.875071	0.919	0.478
RPSA	2.10153e-18	0.874728	1	1
H2AFZ	1.17452e-12	0.869478	0.989	0.957
RPL39L	5.78088e-19	0.869038	0.88	0.283
HMGN2	1.4059e-13	0.867132	0.993	0.891
HMGB1	1.56082e-11	0.866076	0.991	0.935
CKS1B	4.78127e-16	0.863404	0.904	0.413
RPS2	7.03576e-26	0.855052	1	1
RPLP0	1.82029e-19	0.848707	1	1
CDKN3	1.07566e-15	0.847241	0.784	0.196
RPL8	3.32715e-19	0.84584	1	1
PTTG1	1.03963e-12	0.83939	0.844	0.37
RPS23	2.51608e-20	0.838395	1	1
RPL7	5.93611e-16	0.834429	1	1
RPS3	1.15589e-14	0.830658	1	1
PHF19	4.93219e-16	0.829381	0.755	0.13
BIRC5	1.30507e-14	0.828117	0.737	0.152
GINS2	6.94205e-13	0.824571	0.842	0.348
MYBL2	4.47076e-14	0.823647	0.742	0.174
LY6E	6.30547e-09	0.823445	0.993	0.913
TK1	7.72465e-15	0.822427	0.71	0.109
RPL32	6.69521e-13	0.818484	1	1
PRELID1	7.3171e-12	0.814011	0.999	0.957
CYCS	1.81338e-13	0.813705	0.993	0.804
HIST1H4C	3.29324e-11	0.81069	0.782	0.283
RPS20	7.63802e-18	0.80984	1	1
C19orf48	5.99175e-12	0.807964	0.759	0.239
SNRPB	1.17597e-10	0.806395	0.974	0.761
YBX1	7.12754e-13	0.80423	0.997	0.87
RPL13	7.1551e-13	0.795626	1	1
MRPL11	1.50203e-09	0.790742	0.964	0.761
RPS14	1.0388e-11	0.790527	1	1
SLC25A5	9.31126e-08	0.790117	0.968	0.826
CENPW	7.79218e-12	0.79002	0.668	0.13
CENPN	2.60925e-11	0.784814	0.703	0.174
SIVA1	9.85376e-08	0.78314	0.965	0.826
ZWINT	2.75217e-10	0.779943	0.734	0.239
CDV3	9.071e-07	0.77747	0.977	0.87
TUBB	1.10606e-06	0.77551	0.99	0.935
RPS3A	1.24535e-09	0.775214	1	1
RPL29	1.46535e-11	0.775174	1	1
RPL37	5.35838e-09	0.773904	1	1
STMN1	1.78913e-07	0.773181	0.867	0.543
RPL18A	1.01623e-08	0.772452	1	1
UBE2S	1.69875e-07	0.77222	0.823	0.5
IGFBP4	5.12781e-09	0.772196	0.931	0.63
RPL6	1.22025e-08	0.770785	1	1
TROAP	5.87409e-12	0.770637	0.605	0.065
RPL35A	3.82569e-08	0.769958	1	1
UBE2C	8.8487e-10	0.769817	0.644	0.152
TFDP1	5.12356e-11	0.769702	0.78	0.261
RPS12	2.13776e-11	0.769444	1	1
RPL41	3.62753e-09	0.767444	1	1
HMBS	4.32674e-10	0.76744	0.757	0.261
HELLS	8.7187e-12	0.767108	0.602	0.065
HMGA1	3.91262e-08	0.766345	0.905	0.609
TPX2	1.81083e-10	0.765498	0.616	0.109
RPL3	2.49431e-08	0.764946	0.999	1
RPL9	1.14319e-07	0.764691	1	1
EBP	7.77068e-09	0.763935	0.832	0.413
SSRP1	5.45687e-08	0.763054	0.903	0.609
CKLF	2.02951e-08	0.762846	0.785	0.37
LSM4	1.89062e-09	0.762732	0.975	0.761
RPL14	3.38098e-07	0.761898	1	1
HNRNPAB	1.0831e-06	0.761495	0.895	0.652
EIF4EBP1	4.32793e-09	0.761401	0.971	0.739
COX8A	7.53957e-09	0.76097	0.999	0.957
EI24	4.98263e-08	0.759434	0.998	1
SRSF2	9.3298e-07	0.759219	0.956	0.783
NUSAP1	1.46754e-10	0.758319	0.564	0.065
RPS19	4.21881e-09	0.75812	1	1
LSM2	2.67165e-07	0.757784	0.94	0.674
RPS6	1.2871e-07	0.756988	1	1
E2F1	3.97236e-10	0.755946	0.582	0.087
RRM2	4.94268e-10	0.754171	0.58	0.087
SAC3D1	7.16431e-08	0.753717	0.818	0.435
DTYMK	3.41216e-08	0.752763	0.774	0.348
RPS17	7.11889e-08	0.751684	1	1
UBE2T	2.06918e-09	0.751032	0.588	0.109
ATAD2	2.47159e-10	0.750884	0.562	0.065
LSM5	1.07362e-07	0.750161	0.977	0.804
ANAPC15	1.1895e-07	0.749909	0.886	0.565
CDT1	2.66803e-09	0.748676	0.583	0.109
RAN	3.1565e-05	0.748101	0.998	0.978
RPL27A	6.83319e-06	0.746807	1	1
RPS18	3.17758e-08	0.746494	1	1
MKI67	3.79594e-10	0.744468	0.515	0.043
RPL5	1.50425e-06	0.74352	1	1
CCDC85B	7.69405e-07	0.743506	0.946	0.717
RPS24	4.1114e-08	0.742266	1	1
DHTKD1	4.81316e-08	0.742246	0.641	0.196
RPL36	8.73095e-08	0.741171	1	1
RPL30	8.86736e-09	0.741036	1	1
PA2G4	1.00154e-07	0.737662	0.957	0.696
ARL6IP4	2.5111e-05	0.737635	0.995	0.978
RPS15	3.66419e-09	0.737383	1	1
ATP5G1	4.20636e-05	0.737077	0.984	0.935
RPL15	4.8375e-07	0.736889	0.999	1
NUDT1	1.03998e-07	0.736549	0.722	0.283
RPS10	2.70004e-07	0.736358	1	1
RPLP2	3.45837e-06	0.735948	0.999	1
STC2	1.85624e-10	0.73467	0.966	0.652
RPL35	8.86736e-09	0.73459	1	1
IFRD2	1.85772e-08	0.734485	0.776	0.326
NPM3	1.59624e-06	0.734385	0.864	0.565
PGP	6.11094e-06	0.734166	0.922	0.696
CENPU	3.16625e-10	0.733087	0.488	0.022
RPA3	1.05099e-06	0.732755	0.904	0.609
SMC4	8.00392e-08	0.732671	0.725	0.283
RAD23A	1.76953e-07	0.732271	0.95	0.696
RPS7	1.75189e-06	0.731629	1	1
PCNA	8.58091e-08	0.730893	0.595	0.152
TOMM40	8.03597e-06	0.729898	0.819	0.5
AURKA	1.07942e-07	0.729545	0.554	0.13
RPS26	1.11582e-05	0.729242	1	1
ZNF511	1.82328e-07	0.729141	0.633	0.196
CCDC34	1.1246e-06	0.729098	0.822	0.457
PRC1	1.12439e-08	0.727821	0.509	0.065
CMC2	5.11889e-06	0.726715	0.763	0.435
ARPC1A	5.40978e-06	0.725787	0.958	0.783
DHFR	2.78334e-07	0.724675	0.711	0.283
HINT1	6.53094e-05	0.724604	0.998	1
AHCY	9.3298e-07	0.724039	0.917	0.63
RPS21	2.94498e-07	0.723562	1	1
GGH	1.94125e-06	0.723455	0.607	0.217
TOP2A	2.99773e-07	0.723371	0.536	0.13
HMGN1	8.16969e-05	0.722769	0.999	1
COX17	3.3e-07	0.721727	0.969	0.761
RFC4	2.01267e-07	0.721498	0.556	0.13
CENPF	4.02593e-06	0.721277	0.635	0.261
RMI2	1.30876e-06	0.721115	0.619	0.217
CEP55	1.572e-10	0.720934	0.442	0
RPS16	6.5259e-07	0.719858	0.999	1
TMEM106C	4.18124e-05	0.719808	0.973	0.848
H2AFX	3.9248e-07	0.719179	0.666	0.239
HMGB2	9.9433e-06	0.718423	0.694	0.37
RPL27	5.05968e-06	0.718353	1	1
GNB2L1	3.32515e-05	0.717795	1	1
SNRNP25	1.08484e-06	0.71718	0.921	0.63
MZT1	1.41367e-07	0.71646	0.594	0.152
FBL	8.03389e-06	0.715721	0.853	0.543
TMPO	1.44976e-05	0.715657	0.727	0.391
FEN1	1.94661e-07	0.715035	0.532	0.109
RNF26	8.62351e-06	0.714286	0.76	0.413
SLC25A6	2.56143e-06	0.714239	0.999	0.957
HAX1	2.20679e-05	0.713735	0.964	0.804
LRR1	9.99451e-08	0.712625	0.516	0.087
FOXM1	9.44055e-09	0.712356	0.48	0.043
SMC2	1.63286e-06	0.712108	0.629	0.217
PITX1	0.000213868	0.711385	0.908	0.717
RANBP1	0.000128802	0.710824	0.878	0.674
VKORC1	3.10757e-06	0.710121	0.926	0.652
RNASEH2A	2.8628e-08	0.709745	0.467	0.043
SGOL1	9.68223e-10	0.708256	0.417	0
SLC25A3	4.69731e-05	0.7079	0.997	0.978
RPS8	3.67614e-07	0.706612	1	1
SQLE	2.99712e-09	0.706142	0.911	0.522
ECT2	6.11094e-06	0.705624	0.625	0.239
PPP1CC	0.000147261	0.705278	0.944	0.826
MTDH	0.000156872	0.705187	0.997	0.978
MINOS1	0.00547293	0.705036	0.965	0.935
COMTD1	1.61341e-07	0.704666	0.715	0.283
H2AFV	0.000221311	0.704626	0.986	0.935
CENPK	7.8991e-08	0.704324	0.451	0.043
GCSH	1.3307e-06	0.70345	0.899	0.587
MRPL12	4.82968e-07	0.703413	0.981	0.804
NHP2	5.13019e-06	0.701971	0.986	0.87
ARHGAP11A	2.38836e-09	0.701763	0.404	0
BCL2L12	2.90448e-06	0.701208	0.55	0.152
WDR34	0.000155232	0.700939	0.95	0.804
PDCD5	0.000196674	0.700858	0.886	0.696
CDC20	1.2871e-07	0.700536	0.444	0.043
CCT6A	5.79341e-08	0.700378	0.942	0.63
TYMS	1.23999e-07	0.700223	0.445	0.043
C9orf142	2.97804e-06	0.699968	0.96	0.739
MZT2A	0.00030988	0.69983	0.965	0.848
CDCA5	2.59416e-06	0.699732	0.547	0.152
ITGAE	0.000101449	0.699275	0.779	0.457
FAM195A	3.12813e-06	0.698842	0.912	0.63
CMSS1	8.92432e-08	0.698724	0.606	0.174
MZT2B	1.04675e-06	0.698684	0.996	0.913
CDK1	1.07452e-05	0.698573	0.531	0.174
FUS	4.29561e-06	0.697988	0.938	0.674
SRSF3	0.000199176	0.697793	0.957	0.826
CISD3	0.000357582	0.697726	0.945	0.826
SNRPD1	8.69556e-06	0.697561	0.934	0.696
PTPMT1	4.00712e-05	0.697507	0.917	0.674
BOD1	2.28544e-05	0.697323	0.768	0.413
RPS29	0.000114739	0.696822	0.999	1
PLK1	2.94777e-07	0.696371	0.425	0.043
RPL7A	0.00026054	0.695787	1	1
YDJC	7.07157e-05	0.695619	0.781	0.478
RPS27A	9.31766e-05	0.69543	1	1
RHNO1	1.98113e-06	0.695262	0.65	0.239
CSE1L	3.99643e-05	0.694691	0.664	0.304
NABP2	9.29702e-05	0.694325	0.902	0.652
PPP1R14B	7.76466e-05	0.693925	0.987	0.87
SRSF7	0.000326153	0.692627	0.778	0.5
LSM3	0.000293159	0.692153	0.996	0.957
TRIP13	3.67614e-07	0.691942	0.428	0.043
GTF3A	6.41975e-05	0.691431	0.934	0.717
MT2A	0.000267028	0.691135	0.858	0.609
SNRPG	0.00112614	0.690019	0.989	0.978
RERG	1.29925e-05	0.689945	0.597	0.217
KLHDC3	3.38195e-05	0.689488	0.814	0.5
AURKB	1.26436e-08	0.689239	0.378	0
CCNA2	5.88731e-07	0.688796	0.416	0.043
RPL10	5.2733e-05	0.688359	0.999	0.978
VDAC2	1.71642e-05	0.688339	0.983	0.848
C12orf75	0.000204309	0.687848	0.826	0.543
RFC2	2.25645e-06	0.687579	0.499	0.109
APOA1BP	0.000322964	0.687522	0.972	0.826
UBE2D2	4.31526e-05	0.68689	0.934	0.717
STRA13	0.00282498	0.686581	0.984	0.935
FKBP4	0.000238226	0.686285	0.968	0.826
TUBA1C	0.000709473	0.685714	0.869	0.674
IMPA2	2.09163e-06	0.68532	0.498	0.109
RPL18	1.76358e-05	0.685199	1	0.978
SNHG15	1.97051e-06	0.685015	0.763	0.37
PKMYT1	2.35725e-06	0.68483	0.432	0.065
CTNNAL1	3.16402e-05	0.684695	0.554	0.196
SLC25A39	0.00129135	0.684423	0.992	0.978
TMEM97	2.96375e-05	0.684389	0.607	0.239
CKS2	0.00129175	0.683334	0.797	0.587
FTSJ2	3.90192e-05	0.683166	0.643	0.283
ZCRB1	0.00250603	0.682877	0.973	0.957
ACAT2	2.32485e-05	0.682853	0.475	0.13
CCDC167	1.09832e-06	0.681324	0.848	0.478
ASPM	8.06094e-06	0.681085	0.444	0.087
PRIM1	1.13091e-09	0.680874	0.392	0.022
TCF19	5.32608e-07	0.68077	0.416	0.043
CCNB1	8.62963e-05	0.680686	0.509	0.174
TXNL4A	4.30505e-05	0.680269	0.955	0.761
DBF4	1.92883e-06	0.67878	0.401	0.043
SNHG19	0.000363583	0.678555	0.66	0.348
CHPT1	0.000955913	0.678299	0.846	0.609
CHEK1	3.52322e-05	0.678252	0.559	0.196
RPS5	0.000329478	0.677452	1	1
PAICS	1.92828e-05	0.677217	0.688	0.326
NT5DC2	5.56506e-07	0.677103	0.49	0.109
INO80E	2.50244e-05	0.676998	0.485	0.13
SRM	0.000196135	0.676683	0.941	0.761
MIS18A	1.57698e-05	0.676387	0.466	0.109
BRI3BP	0.00020483	0.676293	0.697	0.37
NUCKS1	0.0011644	0.676225	0.981	0.891
RACGAP1	2.99983e-05	0.676212	0.443	0.109
DNAJC9	6.30409e-06	0.676111	0.498	0.13
EEF1B2	0.000852911	0.675802	0.993	0.935
RPS9	0.000757646	0.675799	1	1
AGR2	0.000525667	0.675281	0.982	0.848
RPL19	0.00058056	0.675261	1	1
RPS6KB2	0.000353105	0.675257	0.962	0.804
NCAPD3	8.16016e-05	0.675143	0.567	0.217
PBK	8.52e-07	0.674898	0.371	0.022
ANP32E	6.65422e-05	0.674343	0.595	0.239
TUBG1	0.000220123	0.674326	0.745	0.435
RP11-865I6.2	2.77998e-05	0.673883	0.455	0.109
SIGMAR1	1.20862e-05	0.673879	0.724	0.348
GPAA1	0.000353804	0.673459	0.916	0.717
RPL37A	0.000253539	0.673335	1	1
FAM83D	1.20582e-06	0.672804	0.363	0.022
DNMT1	6.73425e-05	0.672044	0.522	0.174
MCM3	9.62169e-05	0.671718	0.477	0.152
GPATCH4	2.33114e-06	0.670646	0.778	0.391
BRCA1	1.43687e-07	0.670068	0.34	0
RPL28	0.00168199	0.670038	1	1
COPRS	8.05899e-05	0.66995	0.901	0.652
RPS28	0.0119399	0.66952	1	1
HN1	0.00340415	0.669497	0.994	0.935
CYC1	0.000182708	0.669107	0.968	0.804
KPNB1	0.000578561	0.668942	0.895	0.674
ACOX2	1.52311e-06	0.668334	0.387	0.043
SNRPE	0.00336696	0.668031	0.994	0.978
RRP36	5.10884e-05	0.667914	0.638	0.283
SET	0.00763215	0.66783	0.989	0.935
NOP56	0.000103744	0.667735	0.73	0.391
NOLC1	0.000116173	0.667551	0.69	0.348
GRK6	2.35837e-05	0.667544	0.512	0.152
EPN1	0.000274257	0.667524	0.763	0.457
KIF20B	4.0054e-05	0.66667	0.449	0.109
NASP	7.93591e-05	0.666095	0.461	0.13
DNPH1	0.000167286	0.665568	0.971	0.826
CCNB2	6.38151e-05	0.665487	0.437	0.109
ARL6IP1	0.00486565	0.665332	0.846	0.696
RPL39	0.00690536	0.664983	0.999	1
TOR3A	0.000225969	0.664526	0.548	0.217
GSTO1	2.08984e-05	0.66424	0.508	0.152
RPL24	0.00644163	0.664173	1	1
HMMR	2.5111e-05	0.664052	0.39	0.065
RSRC1	2.68192e-05	0.663773	0.553	0.196
RBMX	0.00156984	0.663642	0.802	0.543
APRT	0.00308711	0.663548	0.998	0.978
HSPD1	0.000816221	0.663544	0.904	0.717
PTGER3	5.53017e-06	0.663272	0.802	0.435
TMA7	0.000480463	0.662906	0.995	1
PHB	0.00162294	0.662472	0.966	0.848
CBX3	0.0117172	0.662412	0.96	0.891
CENPA	6.19137e-05	0.661403	0.394	0.087
HRAS	0.00604013	0.661188	0.871	0.674
LMNB2	4.78329e-06	0.661161	0.377	0.043
SSU72	0.00522248	0.661013	0.976	0.913
RPS13	0.0162054	0.660829	1	1
C21orf58	1.34451e-09	0.660368	0.35	0.022
LAGE3	2.18982e-06	0.6598	0.926	0.63
JTB	0.00417302	0.659662	0.998	0.978
SNX24	0.00022777	0.659629	0.523	0.196
RWDD1	0.00109402	0.659511	0.907	0.696
PLP2	0.000116173	0.659286	0.954	0.761
SKA2	0.000674018	0.659205	0.783	0.5
CLTB	0.00160913	0.658963	0.951	0.826
RBBP7	0.00387062	0.658829	0.831	0.609
NUF2	5.61779e-07	0.658627	0.317	0
NBL1	0.00215	0.658513	0.731	0.478
MRPL37	0.00439131	0.65772	0.857	0.652
ERI3	8.49683e-05	0.657626	0.587	0.239
UQCC3	0.00530041	0.657535	0.969	0.87
CBX5	3.14606e-05	0.657498	0.857	0.543
SLC35B2	2.26349e-05	0.657367	0.749	0.391
BARD1	3.09056e-05	0.657172	0.388	0.065
RPS15A	0.00125949	0.656755	1	1
NDUFS8	0.00993681	0.656728	0.995	1
KIF11	7.35996e-07	0.656308	0.313	0
SVIP	0.00551868	0.655995	0.898	0.761
SMS	1.3549e-05	0.655965	0.889	0.587
CDCA8	7.74609e-07	0.655844	0.312	0
NXT1	0.000483142	0.655441	0.579	0.261
REEP4	0.000152729	0.655387	0.45	0.13
NELFE	0.00331759	0.655011	0.744	0.522
PTDSS1	3.5012e-05	0.654809	0.542	0.196
KNSTRN	2.54303e-05	0.654668	0.354	0.043
TCOF1	3.0744e-05	0.654661	0.438	0.109
BCL7C	0.0025989	0.654426	0.933	0.761
OLFML3	0.000507813	0.654412	0.821	0.543
GLRX5	0.00435353	0.653619	0.944	0.826
ALYREF	6.35727e-05	0.653586	0.54	0.196
AMD1	0.00263912	0.653545	0.68	0.435
RPL13A	0.00249788	0.653246	1	1
METTL12	0.000147261	0.653085	0.685	0.348
ECE2	0.000878669	0.653075	0.706	0.413
PRADC1	0.0018039	0.652907	0.747	0.478
RPL21	0.00300927	0.652382	1	1
HNRNPA1	0.0176428	0.652056	0.995	0.978
GTSE1	6.83728e-06	0.651996	0.331	0.022
SUMO3	0.0070417	0.651771	0.947	0.804
GSTO2	0.00182659	0.651125	0.617	0.326
RPL12	0.0064846	0.651038	1	1
MRPL3	0.00484647	0.650729	0.656	0.391
UQCC2	0.00861413	0.650544	0.957	0.826
HDGF	0.0378923	0.650241	0.959	0.935
CENPM	0.000254866	0.649932	0.514	0.196
NUDC	0.000926314	0.649872	0.654	0.348
EIF3I	0.000542028	0.649777	0.821	0.543
GNG11	0.00115974	0.649236	0.939	0.761
ANP32B	0.00859458	0.648631	0.861	0.674
LETM1	0.000325431	0.648531	0.465	0.152
MRPL42	0.00108022	0.648201	0.814	0.543
LSM6	0.00110589	0.647798	0.516	0.217
POLR2L	0.00795886	0.64769	0.994	0.957
PSMC3	0.0101357	0.647673	0.82	0.674
PTMA	0.0331707	0.647505	0.999	1
DDX46	0.000251321	0.6473	0.928	0.717
TECR	0.00384097	0.646877	0.683	0.413
TOPBP1	0.000100297	0.646729	0.365	0.065
PRKRA	0.000295482	0.646625	0.558	0.239
PDZK1	0.000260009	0.646248	0.374	0.087
SLC2A4RG	0.000408716	0.645969	0.884	0.63
TMEM160	0.0108793	0.645398	0.846	0.652
RHEB	0.00184607	0.645193	0.83	0.587
EIF3E	0.00273133	0.644686	0.992	0.913
KIF23	1.20841e-05	0.64443	0.316	0.022
SLC25A19	7.6701e-05	0.64441	0.333	0.043
MRPL14	0.0142188	0.644289	0.976	0.913
NRGN	8.07138e-05	0.644007	0.332	0.043
RHOD	0.0111321	0.643795	0.972	0.891
RPL31	0.0171353	0.643714	1	1
POLR3K	0.00387092	0.643573	0.738	0.478
ORAI1	0.000309583	0.643271	0.66	0.348
IMMP1L	0.00256751	0.643059	0.708	0.435
MAPK13	0.00500534	0.642333	0.697	0.435
GARS	0.000881204	0.642289	0.732	0.435
NDUFC1	0.00437114	0.642014	0.981	0.891
NAA10	4.04531e-05	0.64201	0.832	0.522
MRPL43	0.0224573	0.641882	0.918	0.826
PSMB6	0.00526537	0.641839	0.876	0.674
GPN3	0.000838856	0.641765	0.417	0.13
CNBP	0.000449593	0.641701	0.87	0.609
USP1	8.58091e-08	0.641439	0.593	0.261
MCM4	0.000774862	0.641365	0.499	0.196
TSR3	0.00355681	0.641348	0.867	0.652
RP4-607I7.1	0.000842527	0.641331	0.675	0.37
RPL36A	0.00699197	0.64123	0.99	0.935
PPIF	0.00246855	0.641029	0.612	0.326
NUP62	0.00106284	0.640968	0.435	0.152
CHRNA5	2.93249e-06	0.640686	0.338	0.043
ATPAF1	0.00159821	0.640437	0.532	0.239
TFF3	0.00928185	0.640424	0.933	0.826
NEK2	3.5012e-05	0.640306	0.305	0.022
VTI1B	0.0227063	0.640084	0.88	0.783
CCT5	0.0123748	0.640017	0.748	0.543
RPL11	0.0312518	0.639963	1	1
UBL4A	0.000330398	0.639913	0.476	0.174
POMGNT2	0.000787623	0.639852	0.497	0.196
NDUFS6	0.00318219	0.639547	0.995	0.935
FHL2	0.00644007	0.639533	0.775	0.565
SAPCD2	0.00171298	0.639372	0.576	0.283
BOLA3	0.00450482	0.639331	0.886	0.696
FDPS	0.00992454	0.638931	0.869	0.674
TACC3	0.000142408	0.638878	0.32	0.043
EIF2B1	0.00167182	0.638878	0.456	0.174
ORC6	0.000137673	0.63881	0.322	0.043
ZDHHC12	0.0355225	0.63879	0.953	0.913
LINC00467	0.00126075	0.638706	0.811	0.543
MPC1	0.000419966	0.638347	0.498	0.196
MRPL4	0.000602417	0.638266	0.79	0.5
RPLP1	0.0103391	0.638084	1	1
CYP1B1	0.000662005	0.638081	0.744	0.457
EBPL	0.00108699	0.638058	0.707	0.413
DUT	0.00240543	0.637695	0.864	0.652
POLR2E	0.00223603	0.63751	0.858	0.63
CLPP	0.00170625	0.636962	0.682	0.391
ACYP1	0.000717195	0.636932	0.416	0.13
ISYNA1	0.000114274	0.636834	0.459	0.174
SUV39H2	5.88198e-05	0.63672	0.294	0.022
CTDNEP1	0.00387183	0.636602	0.81	0.565
PCNP	0.00331584	0.636249	0.667	0.391
PRR11	7.11313e-06	0.636209	0.272	0
ZMYND19	0.00172619	0.636182	0.503	0.217
FANCI	5.63813e-05	0.636101	0.296	0.022
CENPH	0.000786926	0.636075	0.388	0.109
RNASEH2C	0.0119091	0.635796	0.934	0.826
ETNK2	0.00373824	0.635258	0.6	0.326
RP11-111M22.3	0.000479946	0.634942	0.489	0.196
MAD2L1	0.000186012	0.634905	0.316	0.043
ATG3	0.00380968	0.634814	0.699	0.435
C8orf59	0.00706116	0.634693	0.881	0.696
MYO19	0.00105762	0.634488	0.511	0.217
TMEM70	4.04637e-05	0.634199	0.579	0.261
CHRAC1	0.00148068	0.633944	0.484	0.196
DOK7	0.000172579	0.63387	0.317	0.043
MRPL16	0.000255238	0.633826	0.604	0.283
DLGAP5	5.61096e-05	0.633786	0.293	0.022
EIF3K	0.00151907	0.633786	0.973	0.848
NOP58	0.00202573	0.633594	0.477	0.196
TSPAN13	0.00565259	0.633392	0.983	0.891
ANAPC11	0.0130956	0.633298	0.994	0.957
LIN28A	0.0001877	0.633063	0.312	0.043
CLN6	0.00100198	0.632956	0.411	0.13
RPL23A	0.0251203	0.632767	1	1
MND1	8.9445e-05	0.632633	0.286	0.022
POC1A	8.35585e-05	0.632626	0.318	0.043
ARPC1B	0.000717195	0.63223	0.891	0.674
RRM1	0.00098915	0.631641	0.383	0.109
MRPL17	0.00105473	0.63152	0.703	0.413
TMPO-AS1	0.000281163	0.631497	0.301	0.043
RPS4X	0.00316833	0.631416	0.999	0.957
SFXN2	0.00207903	0.631252	0.476	0.196
DTD1	0.00168756	0.63106	0.534	0.261
MKKS	0.00190812	0.630166	0.893	0.674
ATP5J2	0.00547979	0.630119	0.97	0.848
TMEM129	0.000352698	0.630048	0.537	0.239
MRPL57	0.0384544	0.629833	0.977	0.913
CDCA4	0.00464769	0.629675	0.481	0.217
EZH2	0.00012186	0.629635	0.279	0.022
CDKN2C	0.000332947	0.629628	0.304	0.043
EIF2D	0.00358279	0.629541	0.559	0.283
MRPS25	0.00557174	0.628704	0.786	0.543
RUVBL2	0.0122771	0.628465	0.678	0.457
SLC29A1	0.009359	0.628314	0.513	0.261
PAK4	0.00190923	0.628146	0.468	0.196
RAPGEFL1	0.00070665	0.627806	0.409	0.13
VSIG10	0.00870172	0.627746	0.604	0.348
SUDS3	0.00862284	0.627736	0.778	0.543
TMEM123	0.00845793	0.627692	0.828	0.609
RCCD1	0.00207473	0.627554	0.36	0.109
NDUFB8	0.0270814	0.627131	0.961	0.87
HNRNPA2B1	0.00455109	0.626993	0.988	0.913
AC004556.1	0.00171347	0.626771	0.571	0.283
ANLN	0.00792637	0.626603	0.447	0.217
TEX30	0.000395878	0.626549	0.413	0.13
DUS1L	0.0207644	0.626133	0.776	0.587
FDFT1	0.000830868	0.625867	0.79	0.522
KARS	0.00598205	0.62583	0.652	0.391
YBX2	0.00459795	0.625823	0.457	0.196
DEPDC1	0.000169763	0.625746	0.274	0.022
FAM136A	0.00361958	0.625632	0.703	0.435
LYAR	0.00468134	0.625602	0.53	0.261
BRIX1	0.00420867	0.625511	0.509	0.239
C14orf2	0.0289184	0.625477	0.999	1
SNRPC	0.0381892	0.625444	0.899	0.761
CCNF	0.000156872	0.625333	0.275	0.022
RAD21	0.0192678	0.625131	0.724	0.5
KPNA2	0.0337124	0.625077	0.656	0.457
PXMP2	0.0180602	0.625024	0.774	0.609
ZDHHC6	1.22258e-05	0.624748	0.35	0.087
NT5C3B	0.000372078	0.624698	0.719	0.457
PNN	0.000837957	0.624627	0.815	0.543
GLO1	0.00372955	0.624553	0.791	0.543
SPC25	2.46259e-05	0.624459	0.249	0
TPMT	0.00323952	0.624439	0.407	0.152
URI1	0.00669156	0.624412	0.473	0.217
MRPL24	0.0121876	0.624314	0.786	0.565
VRK1	2.50349e-05	0.624304	0.249	0
RUVBL1	0.0029245	0.624257	0.58	0.304
NME4	0.0153937	0.62422	0.96	0.87
CDCA7L	0.000291948	0.624217	0.299	0.043
SSBP4	0.00982688	0.624214	0.532	0.283
CDKN2AIPNL	2.12093e-05	0.62417	0.582	0.283
PGAM1	0.042973	0.624146	0.981	0.935
ECHS1	0.00522677	0.624103	0.73	0.478
MRPL18	0.020817	0.624022	0.872	0.717
SUCLG1	0.010099	0.623938	0.622	0.37
TEAD4	0.0014044	0.623877	0.549	0.261
RRP7A	0.00288966	0.623699	0.578	0.304
LRRC45	0.00599701	0.623377	0.413	0.174
BCKDK	0.00340308	0.623333	0.724	0.457
ANKRD9	0.00015975	0.623141	0.639	0.348
PREX1	0.000884283	0.623121	0.587	0.304
SDHAF1	0.000753823	0.623061	0.471	0.196
CCT7	0.0064243	0.622987	0.691	0.435
SLC27A5	6.08828e-06	0.62296	0.51	0.217
FANCD2	2.89033e-05	0.622913	0.246	0
MEA1	0.00928407	0.622842	0.896	0.717
SLC1A5	0.00023388	0.622799	0.474	0.196
RECQL4	2.94047e-05	0.622758	0.246	0
C3orf14	0.000226393	0.622738	0.629	0.348
TRIM28	0.00406732	0.622657	0.532	0.261
DLEU2	0.00111801	0.622395	0.345	0.087
MRPS16	0.0254564	0.622365	0.976	0.913
SBDS	0.00597471	0.622278	0.865	0.652
CCDC86	0.00128572	0.622157	0.367	0.109
SNRPA	0.0172343	0.622079	0.582	0.37
RAD51C	0.00742343	0.621972	0.494	0.239
AUP1	0.000437877	0.621824	0.826	0.543
TBC1D7	1.67107e-05	0.621669	0.466	0.196
CCND3	0.00196263	0.621595	0.513	0.239
CHCHD2	0.00544202	0.621484	1	0.978
RITA1	0.0272561	0.621414	0.609	0.391
ARL3	0.00342695	0.621306	0.858	0.63
ATAD5	0.000247188	0.621047	0.266	0.022
RNPS1	0.0267499	0.62099	0.913	0.761
IPO7	0.0139248	0.620842	0.592	0.348
PARL	0.0399811	0.620671	0.934	0.826
POP7	0.000219682	0.620654	0.763	0.478
IMPDH2	0.00226132	0.620533	0.892	0.674
SDF2L1	0.00223455	0.620416	0.938	0.761
ESR1	0.0101973	0.620402	0.509	0.261
WBP11	0.0293247	0.620184	0.636	0.435
PGAP2	0.000391832	0.620177	0.398	0.13
H2AFY	0.00250917	0.620153	0.891	0.674
SPAG5	3.86596e-05	0.62013	0.24	0
TPRKB	0.00605961	0.620042	0.634	0.37
HCCS	0.00234708	0.619723	0.431	0.174
SYNGR1	0.000132311	0.619713	0.656	0.348
EIF3H	0.038609	0.619508	0.992	1
TAF3	0.00627606	0.619441	0.396	0.152
SPDL1	4.15863e-05	0.619357	0.239	0
LIMS1	0.000546521	0.619085	0.439	0.174
TMUB1	0.0138161	0.61894	0.501	0.261
CDCA3	0.000330268	0.618802	0.259	0.022
DRAP1	0.000163085	0.618765	0.967	0.783
ZCCHC17	0.0165982	0.618755	0.628	0.391
CACYBP	0.0169009	0.618752	0.79	0.587
NCAPH2	0.00775247	0.618735	0.415	0.174
CCDC124	0.0129966	0.618638	0.787	0.565
DSCC1	4.49271e-05	0.618584	0.237	0
DCUN1D5	0.00666246	0.618248	0.874	0.674
UNG	0.00704296	0.618201	0.384	0.152
CDC25B	0.000123633	0.618167	0.34	0.087
OGFRL1	0.00314819	0.618059	0.353	0.109
ANAPC5	0.000243675	0.618002	0.858	0.587
CXCL12	5.5079e-07	0.617999	0.702	0.391
RNASEH1	0.0098072	0.617787	0.619	0.37
PDZD11	0.000496356	0.6177	0.674	0.37
MTL5	0.000294265	0.617606	0.533	0.239
RECQL	0.0083261	0.617454	0.411	0.174
AGR3	5.58569e-05	0.617374	0.875	0.609
STYX	0.000986754	0.617344	0.572	0.304
C8orf33	0.012506	0.617219	0.636	0.391
HIRIP3	0.00165282	0.617199	0.332	0.087
CENPE	5.19695e-05	0.617192	0.234	0
HSPBP1	0.000773207	0.617179	0.498	0.239
PET117	0.0177621	0.617085	0.546	0.326
RFC5	0.000273432	0.617078	0.315	0.065
PTGES2	0.026339	0.617014	0.793	0.609
TCTEX1D2	0.00676684	0.616987	0.779	0.543
CCM2	0.0119256	0.61696	0.677	0.435
FAM96A	0.00460767	0.616934	0.848	0.63
MOCS2	0.00128335	0.61686	0.717	0.435
GTPBP4	0.00858706	0.616658	0.626	0.37
DKC1	0.0129353	0.616638	0.454	0.217
ISOC2	0.00226132	0.616611	0.785	0.522
RIF1	0.00233959	0.61651	0.329	0.087
PARP1	0.0039978	0.616493	0.84	0.609
CDK16	0.0221305	0.61645	0.859	0.696
UHRF1	0.000142405	0.616265	0.28	0.043
SNRPF	0.020817	0.616238	0.982	0.913
CNOT7	0.0144501	0.616157	0.798	0.587
MCM10	5.813e-05	0.61611	0.232	0
NSMCE4A	0.00343587	0.615976	0.398	0.152
SMIM13	0.00252558	0.615922	0.327	0.087
SLC52A2	0.00520484	0.615841	0.751	0.5
GLRX3	0.00704359	0.6157	0.519	0.261
SNX8	0.0110518	0.61567	0.378	0.152
BAZ1B	0.00809051	0.615495	0.646	0.391
LRRCC1	0.00196423	0.615445	0.302	0.065
SYCP2	0.0105831	0.615411	0.62	0.37
SF3B5	0.0018866	0.615354	0.93	0.739
CIT	6.47627e-05	0.615028	0.23	0
PRPS2	0.00236491	0.614947	0.297	0.065
PMF1	0.0227929	0.614816	0.578	0.348
C16orf59	0.000449428	0.614759	0.254	0.022
PDAP1	0.0135951	0.614557	0.851	0.652
CDC6	0.000500424	0.614413	0.251	0.022
TMEM147	0.0264074	0.614265	0.919	0.783
PHGDH	0.00784986	0.614194	0.39	0.152
SRSF1	0.0188151	0.614157	0.804	0.609
GTF3C6	0.0130736	0.614147	0.836	0.63
KIF4A	7.23391e-05	0.613946	0.228	0
WDR74	0.0218368	0.613942	0.595	0.37
COMMD4	0.0213941	0.613899	0.703	0.478
HAT1	0.00263787	0.613885	0.424	0.174
CNIH1	0.01112	0.613677	0.823	0.609
PXN-AS1	0.017444	0.613643	0.606	0.37
MCM5	7.48374e-05	0.613636	0.227	0
CISD1	0.00302046	0.613599	0.872	0.652
MCM2	0.000563956	0.613482	0.247	0.022
PARPBP	0.00382987	0.613398	0.348	0.109
AMZ2	0.00361692	0.613384	0.724	0.457
CINP	0.00482183	0.61324	0.609	0.348
TOMM5	0.0035669	0.613216	0.455	0.196
SLF2	0.00491203	0.613179	0.418	0.174
MELK	7.84961e-05	0.613173	0.226	0
PDHA1	0.0180771	0.613122	0.563	0.326
TPD52L1	0.00544627	0.613099	0.906	0.717
ZCCHC9	0.00200429	0.612883	0.324	0.087
TSEN34	0.0112094	0.61281	0.618	0.37
COQ6	0.00156984	0.612789	0.266	0.043
COX20	0.0379713	0.612541	0.905	0.761
MPP7	1.68718e-05	0.61246	0.64	0.37
FAM111B	0.000613948	0.612205	0.244	0.022
NCAPG	8.7341e-05	0.61209	0.224	0
THOC7	0.000389003	0.61209	0.659	0.37
DCAF13	0.0215882	0.612016	0.557	0.326
SMC3	0.0153417	0.611979	0.399	0.174
PRELID3B	0.00531338	0.611942	0.82	0.587
FAM216A	0.00271917	0.611899	0.294	0.065
C20orf27	0.00993681	0.611838	0.411	0.174
VARS	0.0103819	0.611734	0.382	0.152
ASRGL1	0.0103376	0.61162	0.508	0.261
PTBP1	0.00201825	0.611559	0.732	0.457
TIMELESS	0.00521138	0.611378	0.416	0.174
CUEDC2	0.0241303	0.611368	0.767	0.565
TIMM10	6.15976e-05	0.611354	0.902	0.63
CCHCR1	2.5138e-05	0.611327	0.25	0.022
RRP1B	0.000128774	0.61123	0.33	0.087
GMNN	0.00710923	0.611089	0.439	0.196
CRLS1	0.00208294	0.610595	0.664	0.391
WBSCR22	0.00788809	0.610564	0.78	0.543
CCNO	0.00711327	0.610222	0.44	0.196
JPX	0.0161122	0.610134	0.448	0.217
RPS25	0.0357951	0.610121	1	1
AREG	0.00162092	0.610094	0.769	0.522
RSRC2	0.000649465	0.610023	0.733	0.457
AKR7A2	0.00775183	0.609815	0.777	0.543
C1QBP	0.000228227	0.609684	0.902	0.652
ANAPC7	0.0135175	0.609664	0.45	0.217
PEMT	0.00418467	0.609647	0.315	0.087
RTKN2	0.00173841	0.609381	0.267	0.043
PIF1	0.000115836	0.609307	0.219	0
RNASEH2B	4.4468e-05	0.60928	0.351	0.109
C14orf80	0.000170401	0.609146	0.326	0.087
NDUFA2	0.0220865	0.609022	0.995	0.957
CDKN2D	0.00391875	0.60887	0.285	0.065
NME1	0.000408716	0.608857	0.932	0.717
RFC1	0.0207072	0.608776	0.559	0.326
PSMC3IP	0.00369165	0.608756	0.286	0.065
GINS1	0.000836944	0.608743	0.241	0.022
UBE2G2	0.00691939	0.608723	0.503	0.261
GOT1	0.0290932	0.608608	0.465	0.261
AHCTF1	0.0022143	0.608568	0.259	0.043
SLC25A10	0.000892252	0.608467	0.377	0.13
SETD9	0.0154047	0.608423	0.498	0.261
PRDX3	0.0122646	0.608276	0.636	0.391
SAAL1	0.000129044	0.608225	0.216	0
GAS6	0.00366476	0.608141	0.679	0.413
SUZ12	0.00594257	0.608094	0.691	0.435
FADD	0.0164897	0.607849	0.471	0.239
TFAM	0.0161847	0.607718	0.728	0.5
VDAC3	0.042534	0.60757	0.835	0.674
HSPA14	0.0262899	0.607237	0.457	0.239
NUBP2	0.00753366	0.607183	0.756	0.522
TMEM68	0.00156984	0.60715	0.312	0.087
KCTD6	0.00595227	0.607129	0.36	0.13
CCDC14	0.0106721	0.607055	0.353	0.13
AIMP2	0.0124878	0.607012	0.5	0.261
SHCBP1	0.0010362	0.606753	0.234	0.022
MFI2-AS1	0.00180287	0.606561	0.339	0.109
ICAM3	0.0319496	0.606528	0.545	0.326
MAGOHB	0.0247198	0.606521	0.461	0.239
NAA20	0.0201206	0.606434	0.795	0.587
HIGD1A	0.0255987	0.606373	0.754	0.543
C9orf40	9.31766e-05	0.606202	0.311	0.087
HMGN3	0.000570368	0.605987	0.892	0.652
SLC25A26	0.0031539	0.60595	0.335	0.109
CCP110	0.000272679	0.60594	0.238	0.022
AMZ1	0.023095	0.605694	0.412	0.196
SPINK13	0.00552654	0.605617	0.276	0.065
TRABD	0.041339	0.605597	0.537	0.326
NUDCD2	0.0159565	0.605496	0.8	0.587
KIFC1	0.00102986	0.605247	0.235	0.022
CNIH2	0.00120269	0.604777	0.229	0.022
MYBL1	0.00493246	0.604521	0.424	0.196
LMNB1	0.0091065	0.604273	0.297	0.087
MYCBP	0.00869498	0.604273	0.352	0.13
SPATC1L	0.0210285	0.604225	0.461	0.239
PRPF38B	0.00830143	0.604185	0.501	0.261
LRRC59	0.00188387	0.604145	0.836	0.587
OIP5	0.00350554	0.604017	0.281	0.065
SNF8	0.0335162	0.603936	0.959	0.848
NMU	0.00137043	0.603627	0.228	0.022
KAT2A	0.000619474	0.60321	0.312	0.087
FLAD1	0.00606413	0.60317	0.609	0.348
VPS9D1-AS1	0.00341169	0.60317	0.281	0.065
PITPNA-AS1	0.0274223	0.602968	0.482	0.261
SLC35A4	0.00183784	0.60274	0.618	0.348
COMMD5	0.0140269	0.6024	0.544	0.304
COX7B	0.00108941	0.60237	0.985	0.87
KIF20A	0.000226025	0.60235	0.205	0
NCK1-AS1	0.00240231	0.602058	0.277	0.065
MRPS7	0.00747382	0.602021	0.914	0.739
PIGBOS1	0.00505541	0.602004	0.274	0.065
ZFAND1	0.0215159	0.601869	0.682	0.457
SLC36A4	0.0153901	0.601859	0.372	0.152
KCNS3	0.0180452	0.601725	0.325	0.13
TRMT112	0.046492	0.60158	0.996	0.957
TIPRL	0.0472244	0.601574	0.613	0.413
PGAM5	0.0350647	0.601466	0.45	0.239
NDUFAF4	0.0186328	0.601436	0.364	0.152
GAS2L3	0.000653834	0.601399	0.229	0.022
C11orf73	0.0161461	0.601308	0.813	0.609
MGAT2	0.0117502	0.601251	0.492	0.261
AIFM1	0.0183157	0.60118	0.321	0.13
WDYHV1	0.00935813	0.601127	0.296	0.087
NFATC2IP	0.0286854	0.600959	0.406	0.196
SPC24	0.000263387	0.600804	0.202	0
DR1	0.00119287	0.600797	0.442	0.196
C1orf21	0.00408907	0.600791	0.275	0.065
DDX50	0.00558657	0.60076	0.526	0.283
CGREF1	0.000717465	0.600626	0.323	0.109
FBXO5	0.00175527	0.600461	0.221	0.022
OXA1L	0.0243595	0.600397	0.679	0.457
RALY	0.0229147	0.600377	0.973	0.87
SNRPA1	0.0266687	0.600303	0.677	0.457
TRAP1	0.0133548	0.600226	0.528	0.304
WHSC1	0.0234205	0.600212	0.412	0.196
ZNF639	0.0136971	0.600132	0.531	0.304
TPGS2	0.00228122	0.600041	0.766	0.5
NUP107	0.006228	0.600017	0.423	0.196
ARMC6	0.0163356	0.600011	0.312	0.109
